# Supplementary material for: Spatial transcriptomics reveals regional characteristics of lupus nephritis in murine kidneys and immune response to prednisolone or Gancao Nourishing‐Yin decoction therapies
Source: Clin Transl Med. 2025 Feb 16;15(2):e70236. doi: 10.1002/ctm2.70236 (PMC11830562; doi:10.1002/ctm2.70236)
Supplement: Supplementary file 2 — Supporting Information [file CTM2-15-e70236-s002.xlsx]

## Sheet: Table S1
Table S1. Differentially expressed genes (DEGs) for each region
Region	DEGs	Log2 (Fold change)	P value	Adjusted P value
region 1	Kap	1.71357	0	0
region 1	Aadat	1.62774	0	0
region 1	Slc27a2	1.59705	0	0
region 1	Hao2	1.54075	0	0
region 1	Napsa	1.53881	0	0
region 1	Lrp2	1.51254	0	0
region 1	Spink1	1.46676	0	0
region 1	Scd1	1.43142	0	0
region 1	Mep1a	1.42033	0	0
region 1	Aldob	1.37135	0	0
region 1	Rida	1.34918	0	0
region 1	Acadm	1.33188	0	0
region 1	Mpv17l	1.33128	0	0
region 1	Keg1	1.30298	0	0
region 1	Ugt3a2	1.299	0	0
region 1	Slc6a18	1.29179	0	0
region 1	AI314278	1.28436	0	0
region 1	Ghr	1.27295	0	0
region 1	Slco1a6	1.26988	0	0
region 1	Fbp1	1.25481	0	0
region 1	Slc22a7	1.24741	0	0
region 1	Cltrn	1.24672	0	0
region 1	Pdzk1	1.24669	0	0
region 1	Chpt1	1.24161	0	0
region 1	Serpina1f	1.237	0	0
region 1	Slc3a1	1.23502	0	0
region 1	Rdh16f2	1.23	0	0
region 1	Guca2b	1.22237	0	0
region 1	Cyp51	1.21175	0	0
region 1	Calml4	1.19446	0	0
region 1	Acy3	1.18777	0	0
region 1	Cyp2j5	1.18602	0	0
region 1	Ttc36	1.16793	0	0
region 1	Pter	1.1577	0	0
region 1	Slc17a3	1.14788	0	0
region 1	Pck1	1.13749	0	0
region 1	Gcnt1	1.1344	0	0
region 1	Acsm1	1.13012	0	0
region 1	Slc5a10	1.11633	0	0
region 1	Ggt1	1.1152	0	0
region 1	Miox	1.11451	0	0
region 1	Gm4450	1.10461	0	0
region 1	Acaa1b	1.09393	0	0
region 1	Slc22a19	1.08919	0	0
region 1	Slc22a12	1.08706	0	0
region 1	Slc34a1	1.07524	0	0
region 1	Cgref1	1.06887	0	0
region 1	Cyp4a10	1.05994	0	0
region 1	Gk	1.03171	0	0
region 1	Khk	1.02631	0	0
region 1	Ugt3a1	1.02506	0	0
region 1	Ehhadh	1.01903	0	0
region 1	Nceh1	1.01762	0	0
region 1	Slc7a12	1.01317	0	0
region 1	Hgd	1.00932	0	0
region 1	Slc17a1	1.00288	0	0
region 1	Aldh8a1	1.00125	0	0
region 1	Cyp2a4	1.00055	0	0
region 1	Slc9a8	0.994564	0	0
region 1	Tcn2	0.993632	0	0
region 1	Slc22a13	0.99247	0	0
region 1	Fmo1	0.98661	0	0
region 1	Cyp4a14	0.986452	0	0
region 1	Ass1	0.986273	0	0
region 1	4931406C07Rik	0.979965	0	0
region 1	Lactb2	0.979191	0	0
region 1	Mfsd4b5	0.978984	0	0
region 1	Acy1	0.975875	0	0
region 1	Mettl7b	0.972228	0	0
region 1	Cubn	0.963621	0	0
region 1	Cat	0.961746	0	0
region 1	Slc22a1	0.958122	0	0
region 1	Slc13a3	0.956855	0	0
region 1	Slc23a1	0.95506	0	0
region 1	Havcr1	0.954469	0	0
region 1	Prlr	0.954351	0	0
region 1	Cbr1	0.941644	0	0
region 1	Agt	0.935522	0	0
region 1	Sord	0.929031	0	0
region 1	Sod3	0.925869	0	0
region 1	Gpx3	0.925829	0	0
region 1	Kcnj15	0.9219	0	0
region 1	Mep1b	0.921647	0	0
region 1	Slc22a18	0.918966	0	0
region 1	Tmem174	0.907814	0	0
region 1	Ak4	0.907743	0	0
region 1	Csad	0.906087	0	0
region 1	Cth	0.897567	0	0
region 1	Gss	0.888985	0	0
region 1	Ndrg1	0.887401	0	0
region 1	Gclm	0.883839	0	0
region 1	Nat8f1	0.882539	0	0
region 1	Cda	0.875201	0	0
region 1	Lrpap1	0.874139	0	0
region 1	Galnt11	0.8714	0	0
region 1	Bphl	0.869763	0	0
region 1	Papss2	0.869116	0	0
region 1	Hnf4a	0.866289	0	0
region 1	Slc1a1	0.85959	0	0
region 1	Eci3	0.857511	0	0
region 1	Scp2	0.856145	0	0
region 1	Slc22a6	0.855386	0	0
region 1	Cndp2	0.847635	0	0
region 1	Acsm2	0.84727	0	0
region 1	Ddc	0.844155	0	0
region 1	Sod1	0.834096	0	0
region 1	Tmem37	0.830831	0	0
region 1	Akr7a5	0.82508	0	0
region 1	Slc10a2	0.821477	0	0
region 1	Aldh6a1	0.812347	0	0
region 1	Me1	0.812021	0	0
region 1	Cldn2	0.809542	0	0
region 1	Msra	0.80782	0	0
region 1	Acot1	0.80497	0	0
region 1	Ace	0.803641	0	0
region 1	Glul	0.802957	0	0
region 1	Hpd	0.801694	0	0
region 1	Abcc3	0.801479	0	0
region 1	Pah	0.795016	0	0
region 1	Lyplal1	0.793577	0	0
region 1	Slc16a4	0.791087	0	0
region 1	Apom	0.785498	0	0
region 1	Fah	0.784678	0	0
region 1	Slc22a8	0.782238	0	0
region 1	Lap3	0.779674	0	0
region 1	Prnp	0.772816	0	0
region 1	Gcdh	0.770394	0	0
region 1	Amn	0.765067	0	0
region 1	Prss8	0.764919	0	0
region 1	Slc13a1	0.758322	0	0
region 1	Gpx1	0.754886	0	0
region 1	Ldhd	0.752593	0	0
region 1	Gm2a	0.751083	0	0
region 1	Entpd5	0.746693	0	0
region 1	Tkfc	0.746448	0	0
region 1	Idh1	0.745903	0	0
region 1	Gclc	0.740528	0	0
region 1	Sugct	0.73863	0	0
region 1	Dao	0.737968	0	0
region 1	Gpm6a	0.73621	0	0
region 1	Cyp4a31	0.733457	0	0
region 1	Glyat	0.732954	0	0
region 1	Atp11a	0.732365	0	0
region 1	Cd36	0.730649	0	0
region 1	0610005C13Rik	0.727387	0	0
region 1	Lgmn	0.725535	0	0
region 1	Slc6a20b	0.724745	0	0
region 1	Dbi	0.724698	0	0
region 1	Abcg2	0.723205	0	0
region 1	Slc6a13	0.721873	0	0
region 1	Pecr	0.720392	0	0
region 1	Cyba	0.714665	0	0
region 1	Ces1d	0.713553	0	0
region 1	Fam107a	0.70724	0	0
region 1	Abca3	0.705216	0	0
region 1	Map3k7cl	0.705146	0	0
region 1	Sardh	0.703446	0	0
region 1	Sephs2	0.702924	0	0
region 1	Fut9	0.700742	0	0
region 1	Smim24	0.697973	0	0
region 1	Defb29	0.692901	0	0
region 1	Tmem176a	0.692305	0	0
region 1	Gm19950	0.690734	0	0
region 1	Ddah1	0.690375	0	0
region 1	Apob	0.688654	0	0
region 1	Dock9	0.68718	0	0
region 1	Selenop	0.685856	0	0
region 1	Aldh4a1	0.684096	0	0
region 1	Gsta2	0.683634	0	0
region 1	Slc2a5	0.681796	0	0
region 1	Acmsd	0.68045	0	0
region 1	Gpd1	0.679024	0	0
region 1	Kyat3	0.677498	0	0
region 1	Rdh16	0.676158	0	0
region 1	Slc7a9	0.673419	0	0
region 1	Tmbim6	0.670205	0	0
region 1	Cryz	0.669604	0	0
region 1	Fads2	0.669367	0	0
region 1	Sult1d1	0.665894	0	0
region 1	Stard10	0.665492	0	0
region 1	Bhmt2	0.665442	0	0
region 1	Pxmp2	0.663367	0	0
region 1	Akr1c14	0.662075	0	0
region 1	Acox1	0.660624	0	0
region 1	Acss2	0.660098	0	0
region 1	Pth1r	0.659131	0	0
region 1	Gstz1	0.655554	0	0
region 1	Acox2	0.653645	0	0
region 1	Proc	0.651207	0	0
region 1	Slc47a1	0.65107	0	0
region 1	Rbpms2	0.6492	0	0
region 1	Hibadh	0.649185	0	0
region 1	Slc4a4	0.647319	0	0
region 1	Hmgcs1	0.645288	0	0
region 1	Mettl7a1	0.645097	0	0
region 1	Tinag	0.642264	0	0
region 1	Agmat	0.641151	0	0
region 1	Fads3	0.640742	0	0
region 1	Cox8b	0.633333	0	0
region 1	Slc15a2	0.632322	0	0
region 1	Coasy	0.631743	0	0
region 1	Aldh2	0.631266	0	0
region 1	Rab11fip3	0.629593	0	0
region 1	Tmigd1	0.626262	0	0
region 1	Dab2	0.62389	0	0
region 1	Crot	0.623741	0	0
region 1	Dmgdh	0.622712	0	0
region 1	Macrod1	0.621061	0	0
region 1	Itgb8	0.620803	0	0
region 1	Upb1	0.620702	0	0
region 1	Gstm5	0.619939	0	0
region 1	Gm15217	0.613208	0	0
region 1	Etfb	0.612109	0	0
region 1	Dio1	0.611741	0	0
region 1	Atpif1	0.6113	0	0
region 1	Tmem19	0.611213	0	0
region 1	Slc5a8	0.611091	0	0
region 1	Folr1	0.607864	0	0
region 1	Nus1	0.607759	0	0
region 1	Mfsd4b1	0.607001	0	0
region 1	Mettl7a2	0.606132	0	0
region 1	Susd2	0.603873	0	0
region 1	Xylb	0.603048	0	0
region 1	Aadac	0.60065	0	0
region 1	Ankrd13c	0.597815	0	0
region 1	Slc25a10	0.593947	0	0
region 1	Qdpr	0.587854	0	0
region 1	Cyp2j11	0.586206	0	0
region 1	Osbpl8	0.58447	0	0
region 1	Nudt19	0.58387	0	0
region 1	Tmem176b	0.582097	0	0
region 1	Pipox	0.58199	0	0
region 1	Abat	0.581816	0	0
region 1	Sfxn1	0.581291	0	0
region 1	Hpn	0.579602	0	0
region 1	Slc33a1	0.578394	0	0
region 1	Cfb	0.574363	0	0
region 1	Lypla1	0.572076	0	0
region 1	Cideb	0.57066	0	0
region 1	Myo15b	0.569787	0	0
region 1	Hykk	0.567326	0	0
region 1	D630029K05Rik	0.566933	0	0
region 1	Mccc2	0.566009	0	0
region 1	Gjb2	0.565585	0	0
region 1	Gstt2	0.565389	0	0
region 1	Aspdh	0.564388	0	0
region 1	Lamp2	0.563003	0	0
region 1	Thnsl2	0.562465	0	0
region 1	Gstm1	0.561816	0	0
region 1	Ldc1	0.559972	0	0
region 1	Cryl1	0.558173	0	0
region 1	Ugdh	0.557926	0	0
region 1	Grhpr	0.555768	0	0
region 1	Gchfr	0.554719	0	0
region 1	G6pc	0.553617	0	0
region 1	Maf	0.552857	0	0
region 1	Aass	0.552387	0	0
region 1	Por	0.550562	0	0
region 1	Neu1	0.550304	0	0
region 1	Slc22a2	0.548409	0	0
region 1	Glyctk	0.548182	0	0
region 1	Akr1a1	0.547242	0	0
region 1	Gipc2	0.545838	0	0
region 1	Gpc4	0.545455	0	0
region 1	Nme2	0.545126	0	0
region 1	Vil1	0.543303	0	0
region 1	Hdc	0.543153	0	0
region 1	L2hgdh	0.539684	0	0
region 1	Haao	0.536929	0	0
region 1	Tmem150a	0.534922	0	0
region 1	Erich4	0.534083	0	0
region 1	Cdhr5	0.53258	0	0
region 1	Fuca2	0.530154	0	0
region 1	Hspd1	0.528792	0	0
region 1	Paqr9	0.527233	0	0
region 1	Rnf181	0.527214	0	0
region 1	Aco1	0.527106	0	0
region 1	Errfi1	0.52596	0	0
region 1	Slc9a3r1	0.525316	0	0
region 1	Decr1	0.525071	0	0
region 1	Xpnpep1	0.522601	0	0
region 1	Trap1	0.521442	0	0
region 1	Slc39a5	0.521277	0	0
region 1	Bdh2	0.520924	0	0
region 1	Aldh9a1	0.520597	0	0
region 1	Sigirr	0.518933	0	0
region 1	Them7	0.517513	0	0
region 1	Serpinf2	0.515027	0	0
region 1	Slc7a7	0.513199	0	0
region 1	Pcx	0.510045	0	0
region 1	Tnfrsf21	0.507878	0	0
region 1	Tmem229a	0.506641	0	0
region 1	Pm20d1	0.505842	0	0
region 1	Abhd14b	0.504241	0	0
region 1	Ppa2	0.503454	0	0
region 1	Fam25c	0.502204	0	0
region 1	Slc25a15	0.501222	0	0
region 1	Fbp2	0.500958	0	0
region 1	Mpst	0.500315	0	0
region 1	Trim7	0.498629	0	0
region 1	Gpr137b	0.498046	0	0
region 1	Tmem189	0.49774	0	0
region 1	Tmem252	0.494639	0	0
region 1	Ahcy	0.494075	0	0
region 1	Itgb6	0.493949	0	0
region 1	Ccdc6	0.493422	0	0
region 1	Dcxr	0.493232	0	0
region 1	Cyp2d26	0.491207	0	0
region 1	Aldh7a1	0.490702	0	0
region 1	Tmbim4	0.490469	0	0
region 1	4833439L19Rik	0.489819	0	0
region 1	Slc37a4	0.488908	0	0
region 1	Prodh	0.487551	0	0
region 1	Wdr18	0.485787	0	0
region 1	Lrrc19	0.485485	0	0
region 1	Elovl2	0.48442	0	0
region 1	Id2	0.484052	0	0
region 1	Slc22a5	0.482619	0	0
region 1	Scrn2	0.482369	0	0
region 1	Pxmp4	0.479133	0	0
region 1	Afm	0.479106	0	0
region 1	Kmo	0.479074	0	0
region 1	Fahd1	0.477767	0	0
region 1	Dhcr24	0.475992	0	0
region 1	Prxl2a	0.473076	0	0
region 1	Adtrp	0.46913	0	0
region 1	Igfals	0.468564	0	0
region 1	Mlec	0.467325	0	0
region 1	Slc51b	0.464952	0	0
region 1	Smim22	0.463857	0	0
region 1	C1qtnf12	0.463662	0	0
region 1	St8sia1	0.462783	0	0
region 1	Slc26a1	0.461936	0	0
region 1	Cmbl	0.461683	0	0
region 1	Dnajc19	0.46055	0	0
region 1	Cotl1	0.460016	0	0
region 1	Nipsnap1	0.458509	0	0
region 1	Galc	0.448374	0	0
region 1	Prodh2	0.447865	0	0
region 1	Fggy	0.447365	0	0
region 1	Kcnj16	0.447236	0	0
region 1	Cib1	0.447136	0	0
region 1	St6galnac2	0.445279	0	0
region 1	Ggact	0.442341	0	0
region 1	Apeh	0.440688	0	0
region 1	Cyb5a	0.440673	0	0
region 1	Acot4	0.440405	0	0
region 1	Slc19a1	0.436242	0	0
region 1	Tgoln1	0.434369	0	0
region 1	Hint2	0.434171	0	0
region 1	Mettl26	0.433641	0	0
region 1	Slc25a17	0.433635	0	0
region 1	Glud1	0.433319	0	0
region 1	Angptl7	0.429928	0	0
region 1	Tmem205	0.42954	0	0
region 1	Nit2	0.429401	0	0
region 1	Gas2	0.429109	0	0
region 1	Sat1	0.428774	0	0
region 1	Pgpep1	0.427264	0	0
region 1	Dhrs4	0.424947	0	0
region 1	Oxct1	0.424885	0	0
region 1	Mgam	0.4244	0	0
region 1	Cd63	0.423255	0	0
region 1	Tpmt	0.422927	0	0
region 1	Hacl1	0.41849	0	0
region 1	Ar	0.418471	0	0
region 1	Fuca1	0.417206	0	0
region 1	Aspa	0.417025	0	0
region 1	Adk	0.416738	0	0
region 1	Hist1h2bc	0.416017	0	0
region 1	Dglucy	0.415741	0	0
region 1	Pbld1	0.415204	0	0
region 1	Cisd1	0.412958	0	0
region 1	Ivd	0.412458	0	0
region 1	Pepd	0.41227	0	0
region 1	Dpp7	0.410286	0	0
region 1	Cpt2	0.408052	0	0
region 1	C8a	0.406973	0	0
region 1	Slc5a1	0.406304	0	0
region 1	Aldh1l1	0.40562	0	0
region 1	Mme	0.593485	9.98232e-308	3.22279e-303
region 1	Ppic	0.731527	4.57002e-307	1.47543e-302
region 1	Acot7	0.690933	2.85951e-305	9.23192e-301
region 1	Lpgat1	0.435138	1.17988e-303	3.80924e-299
region 1	Iah1	0.417963	3.23059e-303	1.043e-298
region 1	Hspe1	0.428982	5.06577e-303	1.63548e-298
region 1	Alpl	0.679614	3.19917e-302	1.03285e-297
region 1	Akr1c21	0.616786	4.39322e-298	1.41835e-293
region 1	Cyp4b1	0.75977	4.17859e-297	1.34906e-292
region 1	Dnajc12	0.438148	3.85978e-293	1.24613e-288
region 1	Ces1f	0.536409	1.71843e-291	5.54795e-287
region 1	Mdk	0.600009	1.64593e-285	5.31389e-281
region 1	Socs2	0.414145	2.7014e-284	8.72146e-280
region 1	Cyp2a5	0.595101	6.88946e-275	2.22426e-270
region 1	Nat8	0.476367	6.14951e-271	1.98537e-266
region 1	Dnase1	0.757109	1.40724e-264	4.54328e-260
region 1	Habp2	0.442901	4.49287e-264	1.45052e-259
region 1	Nox4	0.543883	1.95483e-260	6.31117e-256
region 1	Spidr	0.414315	2.74007e-256	8.84632e-252
region 1	Gatm	0.770861	6.87408e-256	2.2193e-251
region 1	Selenbp1	0.429532	7.13889e-253	2.30479e-248
region 1	Slc39a8	0.473352	1.35865e-242	4.38639e-238
region 1	Cela1	0.487162	4.64444e-240	1.49946e-235
region 1	Fam151a	0.555499	6.71329e-237	2.16739e-232
region 1	Rnf24	0.409222	1.01895e-229	3.2897e-225
region 1	Asl	0.415933	9.53464e-217	3.07826e-212
region 1	Gramd1b	0.479494	1.97674e-213	6.3819e-209
region 1	Spp2	0.607603	7.68131e-205	2.47991e-200
region 1	Lpl	0.503346	1.0907e-194	3.52134e-190
region 1	Bdh1	0.646348	1.44114e-191	4.65274e-187
region 1	Spink6	0.461618	1.92906e-183	6.22796e-179
region 1	Akr1c18	0.812083	5.45135e-164	1.75997e-159
region 1	Arg2	0.465272	3.89274e-148	1.25677e-143
region 1	Igfbp4	0.442681	1.49518e-123	4.8272e-119
region 2	S100g	2.67351	0	0
region 2	Klk1	2.57458	0	0
region 2	Calb1	2.08282	0	0
region 2	Tmem52b	1.7807	0	0
region 2	Clu	1.77438	0	0
region 2	Slc12a3	1.75515	0	0
region 2	Slc8a1	1.59563	0	0
region 2	Slc26a4	1.38194	0	0
region 2	Clcnkb	1.37048	0	0
region 2	Pgam2	1.36511	0	0
region 2	Kl	1.30675	0	0
region 2	Defb1	1.25773	0	0
region 2	Gm42418	1.20738	0	0
region 2	Tmem213	1.11344	0	0
region 2	mt-Nd3	0.515543	0	0
region 2	Gpx3	0.694283	2.98812e-307	9.64716e-303
region 2	mt-Co2	0.430578	3.05763e-289	9.87156e-285
region 2	Malat1	0.874196	1.46443e-250	4.72791e-246
region 2	Pvalb	1.33929	7.82785e-248	2.52722e-243
region 2	Nudt4	0.676206	6.87223e-237	2.2187e-232
region 2	Hhatl	0.462768	4.4714e-230	1.44359e-225
region 2	mt-Co1	0.409683	1.45234e-227	4.68888e-223
region 2	Slc4a9	0.575202	8.29642e-225	2.6785e-220
region 2	Kcne1	0.492149	1.89895e-214	6.13074e-210
region 2	Miox	0.457259	2.4786e-204	8.00216e-200
region 2	Oxgr1	0.409538	1.40861e-201	4.54768e-197
region 2	Rhbg	1.28127	2.20376e-198	7.11485e-194
region 2	mt-Nd4	0.45563	3.25057e-197	1.04945e-192
region 2	Scnn1b	1.05287	2.22378e-195	7.17948e-191
region 2	Wnk1	0.96745	6.88496e-188	2.22281e-183
region 2	Car15	1.00317	2.38502e-186	7.70004e-182
region 2	Slc34a1	0.46447	1.44752e-180	4.67332e-176
region 2	Pth1r	0.588681	2.23122e-176	7.20351e-172
region 2	Cd8a	0.759101	2.21132e-173	7.13924e-169
region 2	Wfdc2	0.46322	4.92172e-160	1.58898e-155
region 2	Ltc4s	0.533183	4.44359e-157	1.43461e-152
region 2	Tfcp2l1	0.825967	7.72696e-154	2.49465e-149
region 2	Car12	0.809838	2.29592e-142	7.41238e-138
region 2	Gm26917	0.807666	1.78234e-141	5.7543e-137
region 2	Sfrp1	0.985277	1.03762e-134	3.34996e-130
region 2	Acss1	0.699748	1.81379e-132	5.85581e-128
region 2	Ren1	0.637865	2.43771e-127	7.87016e-123
region 2	Kcnj10	0.75066	5.55022e-126	1.79189e-121
region 2	Acsm2	0.478009	5.26274e-123	1.69908e-118
region 2	Hba-a2	0.839644	5.79161e-122	1.86982e-117
region 2	Atp6v1b1	0.655069	6.22284e-120	2.00904e-115
region 2	Scnn1g	0.592863	6.89663e-115	2.22658e-110
region 2	Gatm	0.469056	3.2141e-113	1.03767e-108
region 2	Hepacam2	0.49522	1.02258e-111	3.30141e-107
region 2	Igfbp4	0.498476	3.83704e-111	1.23879e-106
region 2	Scnn1a	0.72686	9.27109e-110	2.99317e-105
region 2	Spp2	0.60029	1.72893e-109	5.58185e-105
region 2	Hoxd8	0.70791	4.42098e-107	1.42731e-102
region 2	Fam151a	0.529035	2.31444e-106	7.47217e-102
region 2	Rhcg	0.813211	6.96712e-101	2.24933e-96
region 2	Scd2	0.691411	6.63523e-97	2.14218e-92
region 2	Hsd11b2	0.994344	1.63256e-95	5.2707e-91
region 2	Atp6v1g3	1.03963	1.98208e-95	6.39914e-91
region 2	H2-K1	0.63012	2.79667e-92	9.02906e-88
region 2	Cav2	0.64328	4.78583e-91	1.54511e-86
region 2	Slc4a4	0.528649	2.93902e-85	9.48862e-81
region 2	Slc22a8	0.420255	3.34331e-85	1.07939e-80
region 2	Dynll2	0.419163	2.15703e-80	6.96397e-76
region 2	Igfbp3	0.515088	3.02016e-77	9.75059e-73
region 2	Atp6v0d2	0.509651	1.78948e-65	5.77733e-61
region 2	Spink8	0.597151	1.01538e-64	3.27814e-60
region 2	Maf	0.493344	7.2258e-63	2.33285e-58
region 2	Vdr	0.572266	2.35539e-61	7.60438e-57
region 2	Cav1	0.545218	6.33163e-60	2.04417e-55
region 2	Klhl3	0.412855	1.7803e-59	5.74769e-55
region 2	Atp6v1c2	0.552086	2.68297e-59	8.66196e-55
region 2	Foxi1	0.418069	3.39172e-56	1.09502e-51
region 2	Pigr	0.501557	6.93744e-54	2.23975e-49
region 2	Slc5a2	0.431134	4.14321e-53	1.33764e-48
region 2	Kcnq1	0.485581	3.85022e-52	1.24304e-47
region 2	Aif1l	0.429601	8.77186e-48	2.83199e-43
region 2	Lars2	0.654353	3.09554e-47	9.99394e-43
region 2	Lgals3	0.541232	4.75369e-47	1.53473e-42
region 2	Trabd2b	0.474884	9.14356e-46	2.952e-41
region 2	Scg5	0.498925	1.32574e-43	4.28017e-39
region 2	Ier3	0.564822	3.96317e-43	1.27951e-38
region 2	Slc43a2	0.490248	2.98939e-37	9.65125e-33
region 2	Hoxd9	0.45884	1.23242e-27	3.97888e-23
region 2	Cdo1	0.504321	9.7412e-26	3.14495e-21
region 2	Atp6v1h	0.45844	3.51589e-24	1.1351e-19
region 2	Wnk4	0.449369	2.66183e-22	8.59371e-18
region 2	Ckmt1	0.411987	1.67781e-18	5.41681e-14
region 2	Nfic	0.424371	1.29365e-17	4.17654e-13
region 2	Aqp3	0.454003	2.49489e-12	8.05474e-08
region 2	Trim2	0.439457	8.06111e-12	2.60253e-07
region 2	Sgms2	0.424777	4.6567e-10	1.50341e-05
region 2	Egf	0.48511	4.77298e-08	0.00154096
region 3	Ptgds	2.40366	0	0
region 3	Cck	2.10549	0	0
region 3	Slc14a2	2.103	0	0
region 3	Wfdc15b	2.01546	0	0
region 3	Mrps6	1.80299	0	0
region 3	Ppp1r1a	1.74208	0	0
region 3	Aqp2	1.65361	0	0
region 3	Slc12a1	1.64966	0	0
region 3	Clcnka	1.61236	0	0
region 3	Ckb	1.60097	0	0
region 3	Epcam	1.59201	0	0
region 3	Fxyd4	1.56344	0	0
region 3	2210408F21Rik	1.55314	0	0
region 3	Cldn10	1.51951	0	0
region 3	Igfbp5	1.51232	0	0
region 3	Slc5a3	1.50833	0	0
region 3	Ifitm1	1.43426	0	0
region 3	Fabp3	1.38779	0	0
region 3	Gpx6	1.30617	0	0
region 3	Nccrp1	1.2859	0	0
region 3	Cd24a	1.26726	0	0
region 3	Cryab	1.24519	0	0
region 3	Ranbp3l	1.2427	0	0
region 3	Nupr1	1.22654	0	0
region 3	Slc2a1	1.18416	0	0
region 3	Fabp4	1.17756	0	0
region 3	Lypd2	1.17085	0	0
region 3	Apela	1.15982	0	0
region 3	Enpp2	1.15812	0	0
region 3	Paqr5	1.15244	0	0
region 3	Umod	1.14861	0	0
region 3	Ndufb4	1.13345	0	0
region 3	Cycs	1.11741	0	0
region 3	Slc16a7	1.09573	0	0
region 3	Ptger3	1.09523	0	0
region 3	Ppp1r1b	1.09179	0	0
region 3	Akr1b3	1.09165	0	0
region 3	Cox8a	1.08017	0	0
region 3	Fxyd2	1.07753	0	0
region 3	Kcnj1	1.06398	0	0
region 3	Bcam	1.05725	0	0
region 3	Litaf	1.04874	0	0
region 3	Tinagl1	1.0472	0	0
region 3	Cox5b	1.04529	0	0
region 3	Mgst3	1.04154	0	0
region 3	Ppia	1.04021	0	0
region 3	Hspa1b	1.02115	0	0
region 3	Esam	1.02058	0	0
region 3	Scin	1.00566	0	0
region 3	Obp2a	0.990519	0	0
region 3	Aqp6	0.988373	0	0
region 3	Cyfip2	0.982445	0	0
region 3	Fmc1	0.975911	0	0
region 3	Ndufb9	0.972097	0	0
region 3	Tmem86a	0.969701	0	0
region 3	Pkm	0.967507	0	0
region 3	Aldoc	0.966918	0	0
region 3	Id3	0.956051	0	0
region 3	Atp1a1	0.949942	0	0
region 3	Slc6a12	0.944948	0	0
region 3	Cox7a2	0.940062	0	0
region 3	Tspan8	0.934968	0	0
region 3	Bckdhb	0.931674	0	0
region 3	Cox6a1	0.925933	0	0
region 3	Cox7a1	0.914524	0	0
region 3	Gm47708	0.913666	0	0
region 3	Sostdc1	0.912123	0	0
region 3	Slc4a1	0.899844	0	0
region 3	Rpl9	0.892145	0	0
region 3	Atp1b1	0.886682	0	0
region 3	Mfsd4a	0.869234	0	0
region 3	Slc38a2	0.856986	0	0
region 3	Hk1	0.856247	0	0
region 3	Twsg1	0.852451	0	0
region 3	Npy	0.852056	0	0
region 3	S100a6	0.849709	0	0
region 3	Pcsk6	0.848761	0	0
region 3	Idh2	0.847868	0	0
region 3	Uqcrh	0.844421	0	0
region 3	Cldn19	0.842769	0	0
region 3	Uqcrb	0.83149	0	0
region 3	Isyna1	0.825417	0	0
region 3	Gsn	0.824587	0	0
region 3	Ndufa12	0.824568	0	0
region 3	Spag5	0.809611	0	0
region 3	S100a11	0.802065	0	0
region 3	Ndufa5	0.7973	0	0
region 3	Atp5g1	0.795525	0	0
region 3	Eno1	0.793967	0	0
region 3	Adgrg1	0.791361	0	0
region 3	Cpt1b	0.787808	0	0
region 3	Bst1	0.786796	0	0
region 3	Angpt2	0.781312	0	0
region 3	Ifi27l2a	0.773863	0	0
region 3	Plet1	0.770038	0	0
region 3	Tmem72	0.761337	0	0
region 3	Ifitm3	0.758191	0	0
region 3	Mal	0.75692	0	0
region 3	Gal3st1	0.751837	0	0
region 3	Slc45a3	0.751347	0	0
region 3	Pla1a	0.746312	0	0
region 3	Rps3	0.743642	0	0
region 3	1810037I17Rik	0.740147	0	0
region 3	Gng5	0.739155	0	0
region 3	Ndufs5	0.738889	0	0
region 3	Tmem30b	0.737277	0	0
region 3	Plvap	0.736955	0	0
region 3	Ndufb11	0.736697	0	0
region 3	Lcn2	0.730642	0	0
region 3	Prss23	0.730354	0	0
region 3	Rpl22l1	0.716603	0	0
region 3	Tspan12	0.716577	0	0
region 3	Fst	0.716511	0	0
region 3	Fis1	0.712572	0	0
region 3	Car2	0.711443	0	0
region 3	Avpr2	0.70758	0	0
region 3	Cox7b	0.706374	0	0
region 3	Cox7c	0.705764	0	0
region 3	Cox6c	0.704544	0	0
region 3	Slco4a1	0.703861	0	0
region 3	Egfl6	0.702979	0	0
region 3	Cox6b1	0.702792	0	0
region 3	Ndufa7	0.702148	0	0
region 3	Crip2	0.701114	0	0
region 3	Spon1	0.700335	0	0
region 3	Kifc3	0.698449	0	0
region 3	Cdh16	0.698313	0	0
region 3	Serping1	0.698098	0	0
region 3	Mprip	0.695561	0	0
region 3	Rpl26	0.690109	0	0
region 3	Rap1gap	0.689073	0	0
region 3	Ndufa11	0.688869	0	0
region 3	Serinc3	0.685191	0	0
region 3	Rps21	0.682444	0	0
region 3	Ndufa6	0.682305	0	0
region 3	Anxa2	0.675384	0	0
region 3	Atp5md	0.674058	0	0
region 3	Wnt7b	0.669521	0	0
region 3	Sorl1	0.668791	0	0
region 3	Atp5g2	0.668472	0	0
region 3	Cxcl12	0.667069	0	0
region 3	Ndufb2	0.664657	0	0
region 3	Efhd1	0.664348	0	0
region 3	Slc9a3	0.663221	0	0
region 3	Atp5h	0.657527	0	0
region 3	Ifitm2	0.657197	0	0
region 3	Rps14	0.656049	0	0
region 3	Ndufb1-ps	0.652599	0	0
region 3	Klhdc8a	0.651431	0	0
region 3	Lyz2	0.647633	0	0
region 3	Aldoa	0.646147	0	0
region 3	Ifi27	0.637934	0	0
region 3	Anxa1	0.634961	0	0
region 3	Elob	0.631284	0	0
region 3	Rps27	0.62959	0	0
region 3	Pfkp	0.627844	0	0
region 3	Bok	0.62634	0	0
region 3	Naa38	0.625905	0	0
region 3	Atp5j	0.622025	0	0
region 3	Smim5	0.621705	0	0
region 3	Ndufb10	0.621381	0	0
region 3	Pdgfra	0.621196	0	0
region 3	Pantr1	0.6211	0	0
region 3	St14	0.621072	0	0
region 3	Me3	0.620874	0	0
region 3	Dbndd2	0.619201	0	0
region 3	Gm17750	0.617641	0	0
region 3	Krt7	0.616506	0	0
region 3	Ndufb6	0.616102	0	0
region 3	Pcolce	0.615905	0	0
region 3	Rps5	0.614982	0	0
region 3	Eps8l2	0.611995	0	0
region 3	Rabac1	0.611306	0	0
region 3	Btg1	0.608788	0	0
region 3	Pfkl	0.608489	0	0
region 3	Slc4a11	0.607583	0	0
region 3	1110008P14Rik	0.607395	0	0
region 3	Rpl35	0.606611	0	0
region 3	Sycn	0.60571	0	0
region 3	Sort1	0.60357	0	0
region 3	Dhx34	0.602409	0	0
region 3	Atp5l	0.601666	0	0
region 3	Spint2	0.601603	0	0
region 3	Lsm6	0.601372	0	0
region 3	Rpl18	0.598209	0	0
region 3	Rpl21	0.597679	0	0
region 3	Neat1	0.595058	0	0
region 3	Tspan3	0.594542	0	0
region 3	Cox4i1	0.594407	0	0
region 3	Ndufb8	0.593762	0	0
region 3	Dag1	0.592434	0	0
region 3	Mxi1	0.591415	0	0
region 3	Rps16	0.591268	0	0
region 3	Cd59a	0.589529	0	0
region 3	Serf2	0.589507	0	0
region 3	Anxa5	0.588635	0	0
region 3	Rps7	0.588607	0	0
region 3	Ndufa13	0.588415	0	0
region 3	Rplp0	0.587748	0	0
region 3	Thap4	0.585869	0	0
region 3	AA465934	0.585058	0	0
region 3	Nipsnap2	0.578645	0	0
region 3	Rpl15	0.578055	0	0
region 3	Mpc1	0.57699	0	0
region 3	Rasgef1b	0.575605	0	0
region 3	Sept4	0.571989	0	0
region 3	Rps26	0.570918	0	0
region 3	Cst3	0.56803	0	0
region 3	Smim4	0.567794	0	0
region 3	Slc39a13	0.566998	0	0
region 3	Gstm2	0.562857	0	0
region 3	Ost4	0.561874	0	0
region 3	Cox5a	0.560921	0	0
region 3	Mrps24	0.560321	0	0
region 3	Cd82	0.56013	0	0
region 3	Gabarapl2	0.559452	0	0
region 3	Hipk1	0.555843	0	0
region 3	Atp6v0e	0.554956	0	0
region 3	Myl12a	0.55076	0	0
region 3	Rpl7	0.550304	0	0
region 3	Sim2	0.546673	0	0
region 3	Rps8	0.545025	0	0
region 3	Pak6	0.542003	0	0
region 3	Ly6a	0.540713	0	0
region 3	Ly6e	0.54034	0	0
region 3	Rpl37	0.539051	0	0
region 3	Rps15a	0.53905	0	0
region 3	Tmsb4x	0.537466	0	0
region 3	Slc14a1	0.537434	0	0
region 3	Micos10	0.537429	0	0
region 3	Thbs1	0.536416	0	0
region 3	Prdm16os	0.535029	0	0
region 3	Ndufs2	0.534106	0	0
region 3	Mrpl34	0.533466	0	0
region 3	Atp1b3	0.529952	0	0
region 3	Rpl7a	0.529927	0	0
region 3	Aif1l	0.528393	0	0
region 3	Ndufa1	0.52647	0	0
region 3	Ndrg2	0.52635	0	0
region 3	Atp5j2	0.523735	0	0
region 3	Ndufc1	0.521908	0	0
region 3	Cobll1	0.521037	0	0
region 3	Tacstd2	0.520697	0	0
region 3	Hspa1a	0.518775	0	0
region 3	Capn2	0.514887	0	0
region 3	P3h2	0.514143	0	0
region 3	Uqcc2	0.513559	0	0
region 3	Dpm3	0.512594	0	0
region 3	Aoc1	0.511564	0	0
region 3	Cldn8	0.511058	0	0
region 3	Becn1	0.510693	0	0
region 3	Atp5mpl	0.51034	0	0
region 3	Ndufs8	0.508719	0	0
region 3	Cox14	0.50673	0	0
region 3	Tspo	0.504921	0	0
region 3	Fam43a	0.504539	0	0
region 3	Fam162a	0.504219	0	0
region 3	Rpl34	0.503948	0	0
region 3	Epn3	0.503697	0	0
region 3	Smoc2	0.502808	0	0
region 3	Ndufc2	0.500749	0	0
region 3	Got1	0.500072	0	0
region 3	Rarres2	0.499593	0	0
region 3	Prdx2	0.499163	0	0
region 3	Uqcr11	0.4951	0	0
region 3	Ypel3	0.494716	0	0
region 3	Cfh	0.494553	0	0
region 3	Smdt1	0.493708	0	0
region 3	Ndufv2	0.490281	0	0
region 3	Rpp21	0.485862	0	0
region 3	Rpl13	0.484604	0	0
region 3	Rps18	0.483776	0	0
region 3	Cd81	0.48333	0	0
region 3	Rpl17	0.481953	0	0
region 3	Pnkd	0.481535	0	0
region 3	Micos13	0.481318	0	0
region 3	Grcc10	0.480945	0	0
region 3	Tmem207	0.479753	0	0
region 3	Nudt4	0.479077	0	0
region 3	Dusp1	0.478887	0	0
region 3	Adcy6	0.478781	0	0
region 3	Ctnna1	0.478581	0	0
region 3	Ifit3b	0.478289	0	0
region 3	Rps10	0.478101	0	0
region 3	Itm2b	0.477896	0	0
region 3	Uba52	0.477059	0	0
region 3	Osbp	0.476687	0	0
region 3	Abca2	0.475554	0	0
region 3	Rps9	0.475059	0	0
region 3	Mpc2	0.468477	0	0
region 3	Ltbp1	0.466349	0	0
region 3	Uqcrq	0.466097	0	0
region 3	mt-Atp6	0.465348	0	0
region 3	Ak1	0.464848	0	0
region 3	Smagp	0.463406	0	0
region 3	Tgfbr3	0.462178	0	0
region 3	Edf1	0.460965	0	0
region 3	Ehf	0.46067	0	0
region 3	Rasl11b	0.460633	0	0
region 3	Fabp5	0.46039	0	0
region 3	Rps28	0.460056	0	0
region 3	Mrpl33	0.459763	0	0
region 3	Cab39l	0.458729	0	0
region 3	Rpl23a	0.457969	0	0
region 3	1110019B22Rik	0.455008	0	0
region 3	Esrrb	0.453197	0	0
region 3	Rps23	0.453118	0	0
region 3	Hspb1	0.45124	0	0
region 3	4930523C07Rik	0.450805	0	0
region 3	Tmem204	0.448697	0	0
region 3	Rpl19	0.448008	0	0
region 3	Mcee	0.44736	0	0
region 3	Rpl30	0.445475	0	0
region 3	Srp14	0.445334	0	0
region 3	Sumo2	0.445179	0	0
region 3	Rpl35a	0.444666	0	0
region 3	Slc9a3r2	0.444618	0	0
region 3	Sem1	0.444178	0	0
region 3	Rab25	0.441428	0	0
region 3	Chchd10	0.441239	0	0
region 3	Tspan1	0.440041	0	0
region 3	Rpl11	0.439875	0	0
region 3	Cldn15	0.43895	0	0
region 3	Nbl1	0.438879	0	0
region 3	Xbp1	0.438214	0	0
region 3	Top3b	0.437627	0	0
region 3	Rps24	0.431629	0	0
region 3	Tns3	0.431042	0	0
region 3	Ubl5	0.42986	0	0
region 3	Adgrf5	0.428427	0	0
region 3	Sdc2	0.428179	0	0
region 3	Vdac2	0.427643	0	0
region 3	Prdx5	0.427488	0	0
region 3	Rgl3	0.427409	0	0
region 3	Rgs5	0.426893	0	0
region 3	Cox7a2l	0.42642	0	0
region 3	Adssl1	0.425692	0	0
region 3	Bsnd	0.425683	0	0
region 3	Gapdh	0.423424	0	0
region 3	Sh2d4a	0.423029	0	0
region 3	Stk39	0.422137	0	0
region 3	Rpl12	0.421932	0	0
region 3	Nfe2l1	0.421849	0	0
region 3	Gipc1	0.421831	0	0
region 3	Mapk15	0.421444	0	0
region 3	4732465J04Rik	0.421067	0	0
region 3	Phgdh	0.420409	0	0
region 3	Rplp2	0.420045	0	0
region 3	AA986860	0.418737	0	0
region 3	Plpp3	0.417101	0	0
region 3	Oaz1	0.416371	0	0
region 3	St3gal4	0.413607	0	0
region 3	Ogt	0.413109	0	0
region 3	Ciao2b	0.412986	0	0
region 3	Rps3a1	0.411969	0	0
region 3	Osbpl1a	0.411875	0	0
region 3	Mturn	0.411361	0	0
region 3	Ctnnal1	0.411002	0	0
region 3	Mid1ip1	0.408432	0	0
region 3	Cyc1	0.40804	0	0
region 3	Rpl36	0.407818	0	0
region 3	Fam167b	0.407133	0	0
region 3	Neurl1b	0.406847	0	0
region 3	Rpl37a	0.406756	0	0
region 3	Drap1	0.406431	4.29688e-302	1.38725e-297
region 3	Cgnl1	0.426912	2.13696e-294	6.89919e-290
region 3	Cox20	0.431871	4.00567e-293	1.29323e-288
region 3	mt-Nd4l	0.454675	1.1684e-292	3.77218e-288
region 3	H2afz	0.427932	2.88253e-292	9.30626e-288
region 3	Mrpl42	0.436119	3.35064e-291	1.08175e-286
region 3	Timm8b	0.444408	3.81551e-288	1.23184e-283
region 3	Paics	0.418347	1.08034e-287	3.48789e-283
region 3	Hcfc1r1	0.418451	2.46922e-287	7.97187e-283
region 3	Hbb-bs	0.661327	5.05023e-287	1.63047e-282
region 3	Psenen	0.409907	1.02755e-285	3.31744e-281
region 3	Ndufb3	0.415883	9.39744e-284	3.03396e-279
region 3	Hsd11b1	0.411869	5.63751e-276	1.82007e-271
region 3	Snrpg	0.414446	3.22744e-267	1.04198e-262
region 3	Ecm1	0.541718	2.55087e-261	8.23547e-257
region 3	Rpl10	0.429778	2.88329e-259	9.30871e-255
region 3	Bola3	0.421646	4.49533e-257	1.45132e-252
region 3	Ly6c1	0.499282	1.82705e-255	5.89863e-251
region 3	Hbb-bt	0.551731	1.18161e-220	3.81484e-216
region 3	Aqp1	0.593209	9.32976e-179	3.01211e-174
region 3	Aqp3	0.461987	1.48241e-161	4.78595e-157
region 3	Spp1	0.657772	4.15062e-132	1.34003e-127
region 3	Sprr1a	0.422369	2.61825e-114	8.45303e-110
region 4	Nphs2	3.40753	0	0
region 4	Podxl	3.165	0	0
region 4	Plat	2.38992	0	0
region 4	Cdkn1c	2.26108	0	0
region 4	Sema3g	2.25766	0	0
region 4	Ptpro	2.01212	0	0
region 4	Nphs1	1.54189	0	0
region 4	Rhpn1	1.49052	0	0
region 4	Pi16	1.43506	0	0
region 4	Ptn	1.38165	0	0
region 4	Cldn5	1.25311	0	0
region 4	Synpo	1.22192	0	0
region 4	Clic3	1.17276	0	0
region 4	Wt1	1.10499	0	0
region 4	Sfrp2	1.02425	0	0
region 4	Gja5	1.00539	0	0
region 4	Tdrd5	0.971875	0	0
region 4	Fgfbp1	0.931196	0	0
region 4	Aplp1	0.839767	0	0
region 4	Acpp	0.832473	0	0
region 4	Npr3	0.81007	0	0
region 4	Cd55	0.779191	0	0
region 4	Tspan2	0.740718	0	0
region 4	Rab3b	0.702619	0	0
region 4	Ddn	0.61964	0	0
region 4	Myom2	0.616157	0	0
region 4	Shisa3	0.598736	0	0
region 4	Sema3e	0.59343	0	0
region 4	Tmem54	0.587657	0	0
region 4	Hs3st6	0.573677	0	0
region 4	Wif1	0.561473	0	0
region 4	Crb2	0.550609	0	0
region 4	Nebl	0.492846	0	0
region 4	Sulf1	0.480979	0	0
region 4	Sost	0.456693	0	0
region 4	Rdh9	0.436287	0	0
region 4	Foxd1	0.423556	0	0
region 4	Nxph3	0.414765	0	0
region 4	C1qtnf1	0.666377	6.31246e-291	2.03798e-286
region 4	Nr4a1	0.821207	1.0747e-287	3.46967e-283
region 4	Nes	0.983646	3.94403e-287	1.27333e-282
region 4	Ehd3	1.41646	1.52232e-273	4.9148e-269
region 4	Cd248	1.39926	3.35849e-272	1.08429e-267
region 4	Adm	0.978774	1.70595e-270	5.50767e-266
region 4	Clec4e	0.475179	6.71098e-270	2.16664e-265
region 4	Enpep	1.72421	7.20637e-269	2.32658e-264
region 4	Pdpn	0.748003	3.79395e-265	1.22488e-260
region 4	Myl7	0.419017	9.84156e-259	3.17735e-254
region 4	Serpine2	2.24559	4.943e-258	1.59585e-253
region 4	Vim	1.94175	3.71919e-255	1.20074e-250
region 4	Arhgap28	0.493672	5.15124e-255	1.66308e-250
region 4	Clec4n	0.685321	1.09239e-254	3.52678e-250
region 4	Mmp23	0.930903	2.57516e-250	8.31391e-246
region 4	Mafb	1.12848	5.97319e-250	1.92844e-245
region 4	St3gal1	0.676408	8.91381e-250	2.87782e-245
region 4	Sparc	1.91962	2.77579e-246	8.96163e-242
region 4	Tm4sf1	1.8482	8.41926e-245	2.71816e-240
region 4	Ccn2	2.10977	6.43817e-244	2.07856e-239
region 4	Raver2	0.412269	3.43461e-233	1.10886e-228
region 4	Adamts5	1.39917	9.60926e-231	3.10235e-226
region 4	Rasl11a	1.29722	4.55118e-230	1.46935e-225
region 4	Robo2	0.632463	1.73824e-222	5.61189e-218
region 4	Itga4	0.479441	5.55512e-221	1.79347e-216
region 4	Tmsb4x	1.7536	1.5552e-219	5.02097e-215
region 4	F10	0.447032	1.66262e-219	5.36778e-215
region 4	Thsd7a	0.60783	1.27894e-209	4.12906e-205
region 4	Agpat4	0.542833	1.26441e-208	4.08216e-204
region 4	Pcdh12	0.773305	1.2556e-205	4.0537e-201
region 4	Adgre5	1.1872	2.06579e-204	6.66939e-200
region 4	Chst1	0.54158	5.88288e-204	1.89929e-199
region 4	Ncf2	0.669995	7.13133e-202	2.30235e-197
region 4	Mcam	0.991629	3.85907e-201	1.2459e-196
region 4	Hspb8	0.602455	1.01836e-199	3.28778e-195
region 4	Golim4	0.867764	2.65927e-199	8.58545e-195
region 4	F2r	1.2517	1.57371e-197	5.08074e-193
region 4	Ripor1	1.20008	4.53016e-195	1.46256e-190
region 4	Galnt10	0.743674	1.79025e-194	5.77983e-190
region 4	Mfge8	1.48013	6.6895e-194	2.15971e-189
region 4	Il2rg	0.605324	4.7829e-189	1.54416e-184
region 4	Clic5	1.07644	1.11977e-188	3.61518e-184
region 4	Coro2b	0.414445	2.72536e-181	8.79882e-177
region 4	Myl6	0.784142	2.16982e-179	7.00528e-175
region 4	Serpini1	0.437195	1.49189e-177	4.81657e-173
region 4	Tmsb10	1.41719	3.2014e-177	1.03357e-172
region 4	Dpp4	1.18225	9.53287e-176	3.07769e-171
region 4	Vegfa	1.33246	1.00104e-175	3.23186e-171
region 4	Angptl2	1.05821	2.70701e-175	8.7396e-171
region 4	Nostrin	0.42407	7.49114e-175	2.41851e-170
region 4	Itga3	0.932427	7.61156e-175	2.45739e-170
region 4	Actb	1.1466	1.33376e-174	4.30606e-170
region 4	Dpysl2	1.13066	1.00918e-173	3.25813e-169
region 4	Anxa1	1.18676	2.22307e-171	7.17719e-167
region 4	Itga8	0.99615	2.28949e-171	7.39161e-167
region 4	Eng	1.44606	1.66697e-170	5.38182e-166
region 4	St6galnac3	0.423749	2.02511e-169	6.53807e-165
region 4	Marco	0.934903	8.48451e-167	2.73922e-162
region 4	Lsp1	0.591287	2.06587e-166	6.66967e-162
region 4	Inf2	0.700505	1.77779e-164	5.7396e-160
region 4	Gpsm3	0.745833	1.01258e-162	3.26911e-158
region 4	Marveld1	0.8754	4.34689e-162	1.40339e-157
region 4	Kdr	1.23465	4.4801e-161	1.4464e-156
region 4	Tmod3	0.945648	9.87585e-160	3.18842e-155
region 4	Col4a1	1.27176	3.103e-159	1.0018e-154
region 4	Kank4	0.527658	2.00363e-157	6.46871e-153
region 4	Emp3	1.06889	4.28193e-157	1.38242e-152
region 4	Epas1	1.24124	1.24974e-156	4.03479e-152
region 4	Flna	1.31955	6.55429e-155	2.11605e-150
region 4	Anxa3	0.852886	2.47898e-152	8.00337e-148
region 4	Emcn	1.37053	3.29225e-152	1.0629e-147
region 4	Cdc14a	0.567677	5.20711e-150	1.68111e-145
region 4	Pros1	0.966792	1.74871e-149	5.64572e-145
region 4	Dkk2	1.12502	1.17329e-148	3.78796e-144
region 4	C3	1.28706	5.45814e-148	1.76216e-143
region 4	Foxc2	0.477785	7.75216e-148	2.50278e-143
region 4	Aopep	1.01499	3.8602e-146	1.24626e-141
region 4	Npr1	0.815957	4.96909e-146	1.60427e-141
region 4	Serpina3g	1.07871	1.10556e-145	3.56929e-141
region 4	Crip1	1.22206	1.88554e-145	6.08748e-141
region 4	Itgb5	1.10053	2.8496e-145	9.19995e-141
region 4	Cald1	1.13158	1.08765e-144	3.51147e-140
region 4	Nupr1	1.07875	3.17737e-144	1.02581e-139
region 4	Eml1	0.538155	1.45306e-141	4.69119e-137
region 4	Dlc1	0.756129	3.78632e-141	1.22241e-136
region 4	Plekho1	0.682423	7.23523e-141	2.33589e-136
region 4	Ehd2	0.78075	9.64721e-141	3.1146e-136
region 4	Vcl	1.01393	1.32679e-140	4.28354e-136
region 4	Htra1	0.961539	1.60155e-140	5.17062e-136
region 4	Lmcd1	0.749355	3.38046e-140	1.09138e-135
region 4	Timp2	1.11268	1.37871e-138	4.45116e-134
region 4	Cd44	0.582605	2.91892e-138	9.42374e-134
region 4	Itgb1	0.99429	2.83924e-137	9.16648e-133
region 4	Hp	0.570845	1.0045e-135	3.24302e-131
region 4	Ggt5	0.503701	1.44771e-135	4.67392e-131
region 4	P2rx1	0.596151	1.6963e-135	5.47649e-131
region 4	Plpp1	1.06379	3.9151e-135	1.26399e-130
region 4	Wfdc17	0.880383	8.22063e-135	2.65403e-130
region 4	Cmtm7	0.594648	2.1687e-134	7.00164e-130
region 4	Slc12a2	0.995144	1.40411e-133	4.53317e-129
region 4	St6galnac6	0.443698	8.17594e-133	2.6396e-128
region 4	Vcam1	0.911196	3.04573e-132	9.83314e-128
region 4	Icam2	0.798584	5.30161e-132	1.71163e-127
region 4	Klf2	0.834375	8.23216e-132	2.65775e-127
region 4	Sgk1	1.17039	2.24606e-131	7.25139e-127
region 4	H2-D1	1.50203	4.27926e-131	1.38156e-126
region 4	Axl	0.932	1.22419e-129	3.95231e-125
region 4	Sp2	0.486945	1.75217e-129	5.65687e-125
region 4	Lst1	1.34699	3.24628e-129	1.04806e-124
region 4	Lamb2	0.954628	1.12957e-126	3.64683e-122
region 4	Anxa2	1.02076	5.97076e-126	1.92766e-121
region 4	Mylk	0.8866	2.20383e-125	7.11505e-121
region 4	Pdgfrb	0.893729	2.36942e-124	7.64968e-120
region 4	Cpe	0.705745	2.55069e-124	8.23491e-120
region 4	Heg1	0.766316	3.09049e-123	9.97766e-119
region 4	Sirpa	1.02177	3.09544e-123	9.99363e-119
region 4	Actg1	0.679287	3.6101e-123	1.16552e-118
region 4	Tagln2	0.972059	8.22704e-123	2.6561e-118
region 4	Ets1	0.802586	1.26358e-122	4.07946e-118
region 4	Efnb2	0.527752	4.62038e-122	1.49169e-117
region 4	Plek	0.550604	9.80128e-122	3.16434e-117
region 4	Col4a2	1.09334	3.05338e-121	9.85785e-117
region 4	Myh9	0.947026	1.64008e-120	5.295e-116
region 4	Slc9a3r2	1.00165	1.74608e-119	5.63722e-115
region 4	Cyyr1	0.51643	4.72166e-118	1.52439e-113
region 4	Srgn	1.00445	7.40409e-117	2.39041e-112
region 4	Cd300a	0.413793	4.05803e-116	1.31013e-111
region 4	Mgat5	0.848019	6.37884e-116	2.05941e-111
region 4	Gadd45a	0.866193	5.51747e-115	1.78132e-110
region 4	Hspa12a	0.505428	5.65295e-115	1.82505e-110
region 4	Tbx3	0.424232	6.37318e-115	2.05758e-110
region 4	Egfl7	0.96992	6.97439e-115	2.25168e-110
region 4	Col4a3	1.00757	8.87059e-115	2.86387e-110
region 4	Tuba1a	0.915341	1.38873e-112	4.48351e-108
region 4	Mgp	1.64295	2.59821e-112	8.38831e-108
region 4	Fxyd5	1.10206	4.44074e-112	1.43369e-107
region 4	Ifngr1	0.839696	8.05223e-112	2.59966e-107
region 4	Myl12a	0.8784	1.46736e-111	4.73737e-107
region 4	Myct1	0.415313	1.47857e-111	4.77357e-107
region 4	Marcks	0.963262	3.81775e-111	1.23256e-106
region 4	Loxl2	0.485767	6.2586e-111	2.02059e-106
region 4	Pecam1	0.896564	9.30732e-110	3.00487e-105
region 4	Gpc3	0.786413	2.58973e-109	8.36094e-105
region 4	Ren1	2.76737	3.0208e-109	9.75266e-105
region 4	Mmp2	0.57587	4.8388e-108	1.56221e-103
region 4	Tnc	0.663162	4.98254e-108	1.60861e-103
region 4	Mertk	0.542267	6.64853e-108	2.14648e-103
region 4	Gngt2	1.18539	2.81035e-107	9.07323e-103
region 4	Actn4	0.79775	2.87616e-107	9.28567e-103
region 4	Efnb1	0.832707	6.00616e-107	1.93909e-102
region 4	Calm2	0.835233	7.79845e-107	2.51773e-102
region 4	Ctsb	1.09371	7.89016e-107	2.54734e-102
region 4	Pfn1	0.710609	2.11311e-106	6.82218e-102
region 4	Pirb	0.526052	3.17436e-106	1.02484e-101
region 4	Myo1e	0.606497	5.8058e-106	1.8744e-101
region 4	Csf1	0.535815	6.7537e-106	2.18043e-101
region 4	Ctla2a	1.02288	3.49042e-103	1.12688e-98
region 4	Ildr2	0.503627	5.23509e-103	1.69015e-98
region 4	Arpc1b	0.972936	5.55542e-103	1.79357e-98
region 4	Laptm4a	0.673858	6.06378e-103	1.95769e-98
region 4	Hck	0.561288	7.4864e-103	2.41698e-98
region 4	Tbxa2r	0.435441	8.55423e-103	2.76173e-98
region 4	Gimap4	0.707395	9.04367e-103	2.91975e-98
region 4	Myl9	0.950313	2.66817e-102	8.61419e-98
region 4	Cavin1	0.805283	4.26661e-102	1.37748e-97
region 4	Rap1b	0.863682	1.19736e-101	3.86569e-97
region 4	Pak1	0.54495	1.69367e-101	5.46803e-97
region 4	Hs3st3b1	0.445993	2.24168e-101	7.23726e-97
region 4	Lilrb4a	0.587979	1.50837e-100	4.86977e-96
region 4	Itpr3	0.490412	1.50839e-100	4.86984e-96
region 4	Rgs2	0.627587	1.8243e-100	5.88976e-96
region 4	Gnai2	0.818836	1.19627e-99	3.86217e-95
region 4	Exoc3l2	0.74355	2.41464e-99	7.79567e-95
region 4	Tjp1	0.698087	4.49711e-99	1.45189e-94
region 4	Cd38	0.58084	5.22773e-99	1.68777e-94
region 4	Sorbs2	0.612709	6.29688e-99	2.03295e-94
region 4	Tspan15	0.580489	7.43122e-98	2.39917e-93
region 4	Gm26917	0.880938	4.96476e-97	1.60287e-92
region 4	Myadm	0.712266	5.68831e-97	1.83647e-92
region 4	Tspan13	0.615306	1.96258e-96	6.3362e-92
region 4	Col18a1	0.791696	3.71635e-96	1.19982e-91
region 4	Coro1a	0.972372	1.73746e-95	5.60939e-91
region 4	Qk	0.740342	2.12313e-95	6.85452e-91
region 4	Pde3a	0.488505	3.09204e-95	9.98264e-91
region 4	Tek	0.721451	5.33832e-95	1.72348e-90
region 4	Itm2b	0.550279	9.8154e-95	3.1689e-90
region 4	Gsn	0.818916	2.67485e-94	8.63574e-90
region 4	Dag1	0.813176	7.82312e-94	2.5257e-89
region 4	B2m	1.14725	2.74744e-93	8.8701e-89
region 4	Acvrl1	0.645406	3.01522e-93	9.73462e-89
region 4	S100a6	0.710531	3.81234e-93	1.23081e-88
region 4	Mpeg1	1.19867	1.49347e-92	4.82165e-88
region 4	Fryl	0.531766	1.90841e-92	6.16131e-88
region 4	Itga9	0.478401	3.42922e-92	1.10712e-87
region 4	Fcgr4	0.626611	4.0517e-92	1.30809e-87
region 4	Cnn2	0.849221	9.10531e-92	2.93965e-87
region 4	Cd53	0.454001	1.01929e-91	3.29077e-87
region 4	Alcam	0.572923	1.10058e-91	3.55322e-87
region 4	Des	0.647181	2.96529e-91	9.57343e-87
region 4	Igfbp7	0.533441	3.67002e-91	1.18487e-86
region 4	Abi3	0.52501	3.89473e-91	1.25741e-86
region 4	Lrrc8c	0.444126	4.3217e-91	1.39526e-86
region 4	Marcksl1	0.752216	3.0171e-90	9.74072e-86
region 4	Col12a1	0.7548	3.22775e-90	1.04208e-85
region 4	Bgn	0.805089	3.52377e-90	1.13765e-85
region 4	Acta2	0.751866	3.64436e-90	1.17658e-85
region 4	Itgal	0.550727	5.9614e-90	1.92464e-85
region 4	Ifitm3	0.979936	9.75847e-90	3.15052e-85
region 4	Fyn	0.458707	2.46732e-89	7.96575e-85
region 4	Jun	0.623355	8.82873e-89	2.85035e-84
region 4	Crim1	0.760187	1.20775e-88	3.89923e-84
region 4	Smad6	0.645822	1.47465e-88	4.7609e-84
region 4	Hopx	0.682152	1.70815e-88	5.51476e-84
region 4	Pxdn	0.450271	2.01587e-88	6.50823e-84
region 4	Pdgfb	0.616261	3.55296e-88	1.14707e-83
region 4	Cfl1	0.684431	9.16201e-88	2.95795e-83
region 4	Adamts1	0.760518	1.01224e-87	3.26803e-83
region 4	Itgb2	0.575492	1.40898e-87	4.54888e-83
region 4	Tpm2	0.55059	2.16622e-87	6.99364e-83
region 4	Il1b	0.483946	3.15365e-87	1.01816e-82
region 4	Clec4a1	0.526586	7.47547e-87	2.41345e-82
region 4	Sept11	0.675046	1.23996e-86	4.0032e-82
region 4	Agtr1a	0.668987	1.57001e-86	5.06879e-82
region 4	Ifi203	0.546126	2.17235e-86	7.01342e-82
region 4	Ddx5	0.54417	3.46379e-86	1.11829e-81
region 4	Top1mt	0.460837	3.46858e-86	1.11983e-81
region 4	Lrrfip1	0.698201	4.38978e-86	1.41724e-81
region 4	Eml2	0.49927	4.90447e-86	1.58341e-81
region 4	Msn	0.827305	1.32477e-85	4.27703e-81
region 4	Glcci1	0.41817	1.36568e-84	4.4091e-80
region 4	Chil1	0.586834	3.17176e-84	1.024e-79
region 4	Ms4a6c	0.594353	7.52852e-84	2.43058e-79
region 4	Slco2a1	0.636042	8.40989e-84	2.71513e-79
region 4	Plekho2	0.474899	1.60796e-83	5.19129e-79
region 4	Efhd2	0.726591	4.90744e-82	1.58437e-77
region 4	Metrnl	0.609144	6.59308e-82	2.12857e-77
region 4	Fosl2	0.459846	6.88089e-81	2.2215e-76
region 4	Lrp1	0.793988	8.26695e-81	2.66898e-76
region 4	App	0.525848	2.02943e-80	6.55201e-76
region 4	Fhl2	0.636942	2.33671e-80	7.54405e-76
region 4	Arvcf	0.604902	2.67826e-80	8.64677e-76
region 4	Pmp22	0.604503	5.61002e-80	1.81119e-75
region 4	Bcam	0.648863	8.53407e-80	2.75523e-75
region 4	H2-K1	1.27218	1.60031e-79	5.16661e-75
region 4	Hcls1	0.534769	1.62918e-79	5.25979e-75
region 4	Ifitm2	0.694959	1.63141e-79	5.26699e-75
region 4	Gng11	0.73998	3.08096e-79	9.94687e-75
region 4	Cybb	0.676501	3.63343e-79	1.17305e-74
region 4	Serpinh1	0.692871	4.0406e-79	1.30451e-74
region 4	Adcy4	0.410215	4.81744e-79	1.55531e-74
region 4	Ptma	0.469546	3.98632e-78	1.28698e-73
region 4	Laptm5	0.907501	7.50098e-78	2.42169e-73
region 4	Cdh5	0.610984	9.65826e-78	3.11817e-73
region 4	Hsp90ab1	0.467471	1.30049e-77	4.19862e-73
region 4	Fcer1g	1.08627	2.02206e-77	6.52821e-73
region 4	Txnip	0.659619	3.30288e-77	1.06633e-72
region 4	St6gal1	0.442379	3.61878e-77	1.16832e-72
region 4	Tuba1b	0.64594	3.73013e-77	1.20427e-72
region 4	Ccnd2	0.557433	3.9908e-77	1.28843e-72
region 4	Gimap6	0.689791	5.38736e-77	1.73931e-72
region 4	2310022B05Rik	0.585157	5.61109e-77	1.81154e-72
region 4	Sema3f	0.552408	6.78258e-77	2.18975e-72
region 4	S100a4	0.768694	1.11528e-76	3.60067e-72
region 4	Lmna	0.67613	1.24381e-76	4.01566e-72
region 4	Myo1c	0.6559	3.72703e-76	1.20327e-71
region 4	Aif1	0.657963	8.42688e-76	2.72062e-71
region 4	Tgfbi	0.564649	1.0409e-75	3.36054e-71
region 4	Csnk1a1	0.633521	5.35676e-75	1.72943e-70
region 4	Csrp1	0.769026	7.56732e-75	2.44311e-70
region 4	Cd34	0.672452	7.72827e-75	2.49507e-70
region 4	Tns3	0.660843	1.72267e-74	5.56163e-70
region 4	Ctsz	0.713859	2.16921e-74	7.0033e-70
region 4	Camk1	0.617126	4.21306e-74	1.36019e-69
region 4	Mrc2	0.618724	4.98216e-74	1.60849e-69
region 4	Tcf21	0.651095	9.69742e-74	3.13081e-69
region 4	Clu	0.637618	1.57152e-73	5.07364e-69
region 4	Tsc22d1	0.646085	4.52323e-73	1.46032e-68
region 4	Tpm1	0.780281	1.06201e-72	3.42869e-68
region 4	Tyrobp	1.09035	1.52971e-72	4.93866e-68
region 4	Map7d1	0.623563	4.67686e-72	1.50993e-67
region 4	Anxa5	0.685599	1.33363e-71	4.30562e-67
region 4	Serpinb6a	0.646034	1.40522e-71	4.53677e-67
region 4	Hexa	0.841725	2.14572e-71	6.92745e-67
region 4	Thbd	0.618364	2.39921e-71	7.74586e-67
region 4	Cst3	0.557201	3.32349e-71	1.07299e-66
region 4	Lcp1	0.770725	3.54723e-71	1.14522e-66
region 4	Akap12	0.467711	9.49309e-71	3.06485e-66
region 4	Vasn	0.505861	1.72412e-70	5.56634e-66
region 4	Rac1	0.640125	1.87721e-70	6.06059e-66
region 4	Cav1	0.498194	2.54829e-70	8.22715e-66
region 4	Slc44a2	0.53247	6.29029e-70	2.03082e-65
region 4	Cavin2	0.531268	8.4241e-70	2.71972e-65
region 4	Ier5	0.602889	9.43309e-70	3.04547e-65
region 4	Arhgap45	0.408694	1.92381e-69	6.21103e-65
region 4	Ptprc	0.499456	2.26623e-69	7.31651e-65
region 4	Wars	0.621802	3.49994e-69	1.12996e-64
region 4	Clec14a	0.4203	4.64344e-69	1.49913e-64
region 4	Rcsd1	0.492317	5.93248e-69	1.9153e-64
region 4	Arhgdia	0.559609	1.33093e-68	4.2969e-64
region 4	Myof	0.459358	2.12958e-68	6.87536e-64
region 4	Ramp2	0.637187	2.80142e-68	9.0444e-64
region 4	Cd151	0.637478	3.96137e-68	1.27893e-63
region 4	Igfbp4	0.651161	4.28952e-68	1.38487e-63
region 4	Cadm4	0.472363	8.21009e-68	2.65063e-63
region 4	Amotl1	0.542688	1.00091e-67	3.23143e-63
region 4	Icam1	0.767729	3.56694e-67	1.15159e-62
region 4	Tgfb1	0.471991	3.76931e-67	1.21692e-62
region 4	Parva	0.601287	5.10236e-67	1.6473e-62
region 4	Plod2	0.57495	8.24871e-67	2.66309e-62
region 4	Myo1d	0.511318	8.44032e-67	2.72496e-62
region 4	Aebp1	0.66529	9.04967e-67	2.92168e-62
region 4	Ly6c1	0.775531	9.74168e-67	3.1451e-62
region 4	Ctss	1.23927	1.41056e-66	4.55399e-62
region 4	Osmr	0.476605	1.88555e-66	6.08748e-62
region 4	Elk3	0.530272	3.57514e-66	1.15423e-61
region 4	Dusp3	0.577006	4.08944e-66	1.32028e-61
region 4	Tie1	0.484642	2.81891e-65	9.10086e-61
region 4	Ctsd	0.62305	5.3286e-65	1.72034e-60
region 4	Lgals9	0.487713	6.4032e-65	2.06727e-60
region 4	Ptprb	0.606042	6.86107e-65	2.2151e-60
region 4	Cd68	0.547252	1.02417e-64	3.30655e-60
region 4	Cd52	0.765396	1.17125e-64	3.78138e-60
region 4	Nbl1	0.468141	2.02604e-64	6.54107e-60
region 4	Plxnd1	0.547635	4.82706e-64	1.55842e-59
region 4	Selenow	0.577449	5.89853e-64	1.90434e-59
region 4	Lats2	0.504434	6.86533e-64	2.21647e-59
region 4	Rhoa	0.526187	8.18516e-64	2.64258e-59
region 4	Pkdcc	0.426531	1.48947e-63	4.80875e-59
region 4	Slc8a1	0.474979	1.56837e-63	5.06349e-59
region 4	Cfp	0.453422	3.96879e-63	1.28132e-58
region 4	Tpm4	0.579346	4.55978e-63	1.47212e-58
region 4	Tnfaip2	0.668714	1.6767e-62	5.41323e-58
region 4	Ecscr	0.485571	2.41062e-62	7.78269e-58
region 4	Tmbim1	0.539211	3.49886e-62	1.12961e-57
region 4	Mcl1	0.644529	1.16565e-61	3.76329e-57
region 4	Pdlim2	0.462026	1.57069e-61	5.07097e-57
region 4	Rcn3	0.566249	8.51174e-61	2.74802e-56
region 4	Psap	0.719301	1.22109e-60	3.9423e-56
region 4	Eif3m	0.595484	2.39936e-60	7.74634e-56
region 4	Il6st	0.5851	3.05516e-60	9.86358e-56
region 4	Rgs3	0.546096	3.34271e-60	1.0792e-55
region 4	Sox18	0.471145	3.87312e-60	1.25044e-55
region 4	Tgfbr2	0.58646	5.63789e-60	1.82019e-55
region 4	Tmem123	0.55038	6.23154e-60	2.01185e-55
region 4	Lyz2	1.50329	8.10248e-60	2.61588e-55
region 4	Tspan7	0.558217	1.19534e-59	3.85917e-55
region 4	Clic1	0.618108	1.21487e-59	3.92219e-55
region 4	Gnb1	0.595518	1.25498e-59	4.05169e-55
region 4	Serinc3	0.535994	1.26733e-59	4.09156e-55
region 4	Grn	0.668504	1.8696e-59	6.03599e-55
region 4	Cebpb	0.758835	2.53091e-59	8.17105e-55
region 4	Actn1	0.583095	2.71814e-59	8.77552e-55
region 4	Stat1	0.809674	4.67767e-59	1.51018e-54
region 4	Mxra8	0.48999	7.86174e-59	2.53816e-54
region 4	P2rx4	0.507302	1.4632e-58	4.72393e-54
region 4	Ntn4	0.54354	1.74213e-58	5.62448e-54
region 4	Hspa5	0.512908	1.90232e-58	6.14165e-54
region 4	Sept7	0.559188	2.15416e-58	6.9547e-54
region 4	Pld4	0.560265	3.06509e-58	9.89564e-54
region 4	Rhoc	0.531705	5.4709e-58	1.76628e-53
region 4	Rab8b	0.496986	5.75536e-58	1.85812e-53
region 4	Pltp	0.51883	6.81886e-58	2.20147e-53
region 4	Sdc3	0.627679	8.31803e-58	2.68548e-53
region 4	Tcim	0.534066	1.32274e-57	4.27048e-53
region 4	Slfn2	0.451531	2.30509e-57	7.44199e-53
region 4	Hsp90b1	0.426835	7.58172e-57	2.44776e-52
region 4	Arhgef17	0.546858	9.07637e-57	2.93031e-52
region 4	Fstl1	0.512759	1.75543e-56	5.66742e-52
region 4	Fxyd1	0.42936	2.29576e-56	7.41187e-52
region 4	Vasp	0.631239	3.01543e-56	9.7353e-52
region 4	Mmrn2	0.537983	3.07933e-56	9.94162e-52
region 4	Sncg	0.588028	3.12054e-56	1.00746e-51
region 4	Slc6a6	0.522836	3.21188e-56	1.03695e-51
region 4	Fat1	0.501762	7.88745e-56	2.54646e-51
region 4	Cd47	0.585575	9.71504e-56	3.1365e-51
region 4	Tns2	0.526472	1.18088e-55	3.81247e-51
region 4	Ms4a7	0.497332	1.43066e-55	4.6189e-51
region 4	Mob2	0.501415	1.65104e-55	5.3304e-51
region 4	Ucp2	0.595359	1.65732e-55	5.35066e-51
region 4	Sh3bgrl	0.607167	1.72637e-55	5.57358e-51
region 4	Tln1	0.555088	1.73352e-55	5.59666e-51
region 4	Acp5	0.720653	2.4572e-55	7.93308e-51
region 4	Cd300lg	0.443699	4.97471e-55	1.60608e-50
region 4	Calu	0.553505	5.31521e-55	1.71601e-50
region 4	Rhob	0.615316	1.14111e-54	3.68406e-50
region 4	Pea15a	0.550427	1.42795e-54	4.61014e-50
region 4	Arpc2	0.565953	2.65555e-54	8.57344e-50
region 4	Endod1	0.475829	2.73557e-54	8.8318e-50
region 4	Tagln	0.480901	6.82481e-54	2.20339e-49
region 4	C1qa	0.942117	8.30398e-54	2.68094e-49
region 4	Pdia6	0.484712	1.24538e-53	4.0207e-49
region 4	Eif4a1	0.492616	1.36882e-53	4.41924e-49
region 4	C1qc	0.842351	1.50346e-53	4.85394e-49
region 4	Igfbp5	0.565131	1.67466e-53	5.40665e-49
region 4	Parp12	0.420885	2.10131e-53	6.78409e-49
region 4	Jpt1	0.562091	2.21519e-53	7.15173e-49
region 4	Cd59a	0.55835	5.12568e-53	1.65483e-48
region 4	Abr	0.430797	6.36259e-53	2.05416e-48
region 4	Lyn	0.464522	6.47921e-53	2.09181e-48
region 4	Cdc42se2	0.468941	1.14115e-52	3.68421e-48
region 4	Sh3bgrl3	0.580883	1.1842e-52	3.82318e-48
region 4	Ctsl	0.514455	2.24235e-52	7.23943e-48
region 4	Ddah2	0.427409	3.06686e-52	9.90134e-48
region 4	Jup	0.509205	4.02148e-52	1.29833e-47
region 4	Unc93b1	0.626493	5.98004e-52	1.93066e-47
region 4	Clic4	0.53775	6.35059e-52	2.05029e-47
region 4	Scarb2	0.524557	7.09263e-52	2.28986e-47
region 4	Psmb8	0.72318	7.83651e-52	2.53002e-47
region 4	Nedd4	0.518581	1.00888e-51	3.25716e-47
region 4	Apoe	0.794885	1.10859e-51	3.57907e-47
region 4	Plcl1	0.408371	1.22847e-51	3.96612e-47
region 4	Rac2	0.47584	1.76319e-51	5.69246e-47
region 4	Morf4l1	0.474112	1.84223e-51	5.94763e-47
region 4	Atp2a3	0.485589	2.46936e-51	7.97234e-47
region 4	Klk1	0.536121	3.77256e-51	1.21797e-46
region 4	Nid1	0.452176	4.32943e-51	1.39776e-46
region 4	Ly6e	0.549783	4.36234e-51	1.40838e-46
region 4	Fkbp1a	0.510065	4.69358e-51	1.51532e-46
region 4	Pbx2	0.42724	6.89927e-51	2.22743e-46
region 4	Leprot	0.467371	1.07459e-50	3.46932e-46
region 4	Rhog	0.465751	2.40676e-50	7.77021e-46
region 4	S100a13	0.51527	2.74051e-50	8.84773e-46
region 4	Ephx1	0.443261	9.58745e-50	3.09531e-45
region 4	Emilin1	0.4948	1.54978e-49	5.00348e-45
region 4	Cdc42ep1	0.455602	2.37138e-49	7.65601e-45
region 4	Ahnak	0.54207	6.13497e-49	1.98068e-44
region 4	Fam117b	0.440766	9.23909e-49	2.98284e-44
region 4	Wasf2	0.433207	1.1467e-48	3.70212e-44
region 4	Eva1b	0.533786	1.85614e-48	5.99255e-44
region 4	Adgrl4	0.547651	2.87261e-48	9.27421e-44
region 4	Tspan4	0.492324	3.06208e-48	9.88593e-44
region 4	Ptp4a3	0.438727	4.01792e-48	1.29718e-43
region 4	Card10	0.437557	6.42833e-48	2.07539e-43
region 4	Cd81	0.440192	6.75452e-48	2.1807e-43
region 4	Plac8	0.586263	7.27608e-48	2.34908e-43
region 4	C1qb	0.839447	8.36019e-48	2.69909e-43
region 4	Cd72	0.480431	1.19049e-47	3.8435e-43
region 4	Rsrp1	0.504859	1.37957e-47	4.45394e-43
region 4	Tap1	0.472082	2.78252e-47	8.98338e-43
region 4	Crip2	0.549232	5.08529e-47	1.64178e-42
region 4	Tubb5	0.551261	5.23391e-47	1.68977e-42
region 4	Ptpn1	0.416006	7.62096e-47	2.46043e-42
region 4	Tmem204	0.50458	9.61823e-47	3.10524e-42
region 4	Pkd1	0.408059	1.0266e-46	3.31437e-42
region 4	Pla2g7	0.535119	1.70649e-46	5.5094e-42
region 4	Lama5	0.482072	2.23149e-46	7.20435e-42
region 4	Ccl2	0.436864	6.14715e-46	1.98461e-41
region 4	Col6a3	0.506325	7.1272e-46	2.30102e-41
region 4	Tcirg1	0.529753	9.38872e-46	3.03115e-41
region 4	Pear1	0.412309	1.12274e-45	3.62476e-41
region 4	Zyx	0.512078	1.42594e-45	4.60364e-41
region 4	Klf6	0.469185	1.48841e-45	4.80533e-41
region 4	Plec	0.461875	2.2877e-45	7.38586e-41
region 4	Arhgef18	0.520783	3.88672e-45	1.25483e-40
region 4	Zfp36l1	0.428777	3.94807e-45	1.27463e-40
region 4	Tapbp	0.517967	4.32019e-45	1.39477e-40
region 4	Ccn1	0.521427	1.01938e-44	3.29108e-40
region 4	Lbh	0.432774	1.10412e-44	3.56465e-40
region 4	St3gal6	0.487948	1.16273e-44	3.75386e-40
region 4	Scn1b	0.435723	1.40475e-44	4.53525e-40
region 4	Cp	0.546819	1.54754e-44	4.99624e-40
region 4	Shc1	0.437286	1.57644e-44	5.08955e-40
region 4	Npc2	0.485564	1.58049e-44	5.10261e-40
region 4	Itm2c	0.466516	9.38636e-44	3.03039e-39
region 4	Sqstm1	0.440126	1.2107e-43	3.90875e-39
region 4	Ptbp3	0.45784	1.69175e-43	5.4618e-39
region 4	Mtss1	0.426944	1.76108e-43	5.68563e-39
region 4	Nfkbia	0.539457	2.80579e-43	9.05849e-39
region 4	Cyp1b1	0.410085	4.56261e-43	1.47304e-38
region 4	Ilk	0.463639	4.63358e-43	1.49595e-38
region 4	Bnip2	0.469909	9.26805e-43	2.99219e-38
region 4	Psmb10	0.491267	3.49555e-42	1.12854e-37
region 4	Adam17	0.40788	8.6902e-42	2.80563e-37
region 4	Tpm3	0.469894	1.36468e-41	4.40586e-37
region 4	Lhfp	0.456174	1.68864e-41	5.45179e-37
region 4	Lgals3bp	0.58629	3.15391e-41	1.01824e-36
region 4	Ctsa	0.433237	4.09328e-41	1.32152e-36
region 4	Plscr1	0.474574	4.52932e-41	1.46229e-36
region 4	Samhd1	0.412589	8.8191e-41	2.84725e-36
region 4	Sema5a	0.420417	1.21288e-40	3.91579e-36
region 4	Cxcl16	0.485942	1.32601e-40	4.28102e-36
region 4	H2-Ab1	0.619957	1.67623e-40	5.41169e-36
region 4	Lgals3	0.718293	1.98425e-40	6.40616e-36
region 4	Scd2	0.440762	2.58e-40	8.32951e-36
region 4	Slfn5	0.421834	3.89286e-40	1.25681e-35
region 4	Ywhab	0.426023	8.02542e-40	2.59101e-35
region 4	Cldn15	0.472558	9.69788e-40	3.13096e-35
region 4	H2-Aa	0.716257	1.00932e-39	3.2586e-35
region 4	Calm1	0.460988	1.17677e-39	3.79919e-35
region 4	Zeb2	0.424389	2.0251e-39	6.53805e-35
region 4	Psmb9	0.419157	3.2213e-39	1.04e-34
region 4	Irf1	0.441513	3.86346e-39	1.24732e-34
region 4	Rbms1	0.437709	7.73768e-39	2.49811e-34
region 4	Nrp1	0.576757	1.15531e-38	3.72992e-34
region 4	Lipa	0.423005	1.7634e-38	5.69312e-34
region 4	Pbx1	0.448164	2.51675e-38	8.12533e-34
region 4	Stab1	0.455104	2.91556e-38	9.41288e-34
region 4	Slc29a1	0.426053	3.14337e-38	1.01484e-33
region 4	Bmpr2	0.433021	3.34399e-38	1.07961e-33
region 4	Colgalt1	0.438068	5.65999e-38	1.82733e-33
region 4	Stat3	0.408376	9.13189e-38	2.94823e-33
region 4	Arpc5	0.430056	1.17647e-37	3.79824e-33
region 4	Rbm3	0.406787	1.33375e-37	4.30601e-33
region 4	Limd2	0.422927	1.77587e-37	5.7334e-33
region 4	Pls3	0.416883	1.93518e-37	6.24772e-33
region 4	Lamc1	0.43746	6.84245e-37	2.20909e-32
region 4	Col1a2	0.497485	7.7064e-37	2.48801e-32
region 4	Pitpna	0.417888	8.49383e-37	2.74223e-32
region 4	Rras	0.428946	2.55249e-36	8.24071e-32
region 4	Capzb	0.442514	3.89969e-36	1.25901e-31
region 4	Wdr1	0.42589	3.92616e-36	1.26756e-31
region 4	Dynll1	0.464333	4.43795e-36	1.43279e-31
region 4	Tob1	0.417818	6.49236e-36	2.09606e-31
region 4	Hba-a2	0.682221	9.03291e-36	2.91627e-31
region 4	Tspan9	0.434878	1.30747e-35	4.22116e-31
region 4	Mbnl1	0.434642	1.50458e-35	4.85755e-31
region 4	Tap2	0.428021	1.7807e-35	5.749e-31
region 4	Klc1	0.406203	2.41471e-35	7.79588e-31
region 4	Cd74	0.67464	3.19144e-35	1.03036e-30
region 4	Sh3glb1	0.430209	4.6003e-35	1.48521e-30
region 4	Fermt2	0.408365	1.57729e-34	5.09228e-30
region 4	H2-Eb1	0.596388	1.71782e-34	5.54597e-30
region 4	Capza1	0.406367	1.82369e-34	5.88778e-30
region 4	Ptprj	0.407013	3.13673e-34	1.01269e-29
region 4	Col1a1	0.495625	7.46018e-34	2.40852e-29
region 4	Iqgap1	0.438627	3.76558e-33	1.21572e-28
region 4	Flt1	0.442993	1.54994e-32	5.00399e-28
region 4	Cx3cl1	0.42589	1.87918e-32	6.06694e-28
region 4	Lgals1	0.458426	2.97811e-32	9.61483e-28
region 4	Picalm	0.414277	1.54765e-31	4.99658e-27
region 4	Atp1b3	0.43323	6.31691e-31	2.03941e-26
region 4	Ccl5	0.53254	3.06255e-30	9.88743e-26
region 4	Thbs1	0.434382	2.76828e-29	8.93739e-25
region 4	Bst2	0.457572	6.26265e-29	2.0219e-24
region 4	Ctsc	0.503718	4.81867e-26	1.55571e-21
region 4	Sdcbp	0.408481	6.75318e-26	2.18027e-21
region 4	Vwa5a	0.441428	9.11998e-26	2.94438e-21
region 4	Ifi27l2a	0.415712	1.49941e-22	4.84085e-18
region 4	Csf1r	0.431279	8.08263e-19	2.60948e-14
region 4	Hba-a1	0.858326	2.65407e-16	8.56866e-12
region 4	Hbb-bs	0.857459	1.18899e-15	3.83867e-11
region 4	Fabp5	0.629003	1.4385e-09	4.64421e-05
region 4	Hbb-bt	0.716319	5.47099e-09	0.000176631
region 5	Psca	3.78333	0	0
region 5	Igfbp2	2.73217	0	0
region 5	Sptssb	1.82135	0	0
region 5	Nbl1	1.75636	0	0
region 5	Muc1	1.72076	0	0
region 5	Aldh1a3	1.41202	0	0
region 5	Cd59b	1.31676	0	0
region 5	Rasl11b	1.28306	0	0
region 5	1700018G05Rik	1.2317	0	0
region 5	Proser2	1.15561	0	0
region 5	Scx	1.12772	0	0
region 5	Hspb2	1.10756	0	0
region 5	Muc20	1.09111	0	0
region 5	Lamb3	0.987362	0	0
region 5	Cacnb3	0.965307	0	0
region 5	Fcgbp	0.955833	0	0
region 5	Ndrg4	0.931359	0	0
region 5	Elf5	0.892112	0	0
region 5	Bcl6	0.884876	0	0
region 5	Hacd4	0.8809	0	0
region 5	Npy1r	0.787656	0	0
region 5	Upk3b	0.779098	0	0
region 5	Sbspon	0.75287	0	0
region 5	Rtn1	0.739003	0	0
region 5	Ppl	0.734739	0	0
region 5	Ccdc3	0.692733	0	0
region 5	Wnt9b	0.588715	0	0
region 5	Cfap52	0.570095	0	0
region 5	Nrip3	0.569379	0	0
region 5	Atp10b	0.568888	0	0
region 5	Crlf1	0.562431	0	0
region 5	Serpina3n	0.499784	0	0
region 5	Krt23	0.483968	0	0
region 5	Vcan	0.479731	0	0
region 5	Wnt10a	0.470879	0	0
region 5	Cldn11	0.459957	0	0
region 5	Tert	0.433723	0	0
region 5	Tmem238l	0.432388	0	0
region 5	Gm567	0.428094	0	0
region 5	Gjb5	0.42326	0	0
region 5	Lrrc26	0.419691	0	0
region 5	Ube2ql1	0.408408	0	0
region 5	Psat1	1.04842	1.04511e-307	3.37415e-303
region 5	Epor	0.721387	2.4394e-307	7.87561e-303
region 5	Lypd2	1.86241	9.67073e-305	3.12219e-300
region 5	Cldn4	1.52068	1.27835e-298	4.12715e-294
region 5	Gm6878	0.61558	8.61043e-298	2.77988e-293
region 5	Ptger1	1.27358	5.99268e-294	1.93474e-289
region 5	Tmem158	0.572052	5.37256e-283	1.73453e-278
region 5	Slco4a1	1.39293	1.31965e-280	4.26047e-276
region 5	Grem2	0.503921	3.52934e-280	1.13945e-275
region 5	Phgdh	1.31301	5.13421e-278	1.65758e-273
region 5	Itga2b	0.965951	1.07404e-276	3.46755e-272
region 5	Bok	2.14106	5.43996e-274	1.75629e-269
region 5	Nrgn	0.448181	1.39597e-265	4.5069e-261
region 5	Fibin	0.472113	2.30846e-264	7.45286e-260
region 5	Fam241a	0.866602	3.73431e-264	1.20562e-259
region 5	Cck	2.37994	1.79799e-261	5.80481e-257
region 5	Prrg1	0.493592	2.15231e-260	6.94873e-256
region 5	Akr1b3	4.22968	1.10114e-259	3.55504e-255
region 5	Wnt7b	1.14486	2.28381e-259	7.3733e-255
region 5	Serpina1b	2.26475	5.08445e-252	1.64151e-247
region 5	Nupr1	2.33564	5.10525e-251	1.64823e-246
region 5	Klf5	0.52019	3.44999e-249	1.11383e-244
region 5	Fam174b	1.06652	5.39871e-248	1.74297e-243
region 5	Gm49980	1.12307	8.24113e-248	2.66065e-243
region 5	Tmem171	0.799363	7.94232e-247	2.56418e-242
region 5	Phactr1	0.910028	8.41796e-247	2.71774e-242
region 5	Krt18	1.38898	2.19128e-245	7.07455e-241
region 5	AU021092	1.22822	3.58451e-245	1.15726e-240
region 5	Hspa1a	1.50136	2.82751e-240	9.12862e-236
region 5	Tnc	0.803789	6.58714e-232	2.12666e-227
region 5	Capg	0.747485	1.75422e-231	5.6635e-227
region 5	Cryab	3.37064	2.41866e-231	7.80865e-227
region 5	Armc9	0.593291	2.49936e-231	8.06919e-227
region 5	Gm15471	0.483122	1.58946e-230	5.13159e-226
region 5	Spon1	1.52176	2.63138e-229	8.4954e-225
region 5	Fxyd4	3.07582	3.6667e-229	1.18379e-224
region 5	Hspa1b	1.85985	8.36344e-229	2.70014e-224
region 5	Mid1ip1	1.33852	1.01552e-227	3.27859e-223
region 5	Hspb1	1.37183	1.70286e-227	5.4977e-223
region 5	Tmem30b	1.69973	7.72711e-227	2.4947e-222
region 5	Apela	1.93564	1.27018e-222	4.10078e-218
region 5	9230102O04Rik	0.629671	7.00604e-221	2.2619e-216
region 5	Bcam	2.03599	2.89001e-220	9.3304e-216
region 5	Tiam1	0.416308	1.24593e-218	4.0225e-214
region 5	Pald1	0.467424	7.36665e-218	2.37832e-213
region 5	Rps12	1.1463	2.59127e-214	8.36592e-210
region 5	S100a6	3.10075	1.44798e-213	4.6748e-209
region 5	S100a11	1.79477	1.04647e-212	3.37853e-208
region 5	Rpl13	1.13363	1.12964e-212	3.64705e-208
region 5	Anxa1	1.48573	2.11362e-211	6.82382e-207
region 5	Aqp2	3.26034	5.16429e-211	1.66729e-206
region 5	Litaf	1.51019	2.12367e-210	6.85627e-206
region 5	Avpr2	1.42509	2.12415e-209	6.85782e-205
region 5	Arl4d	1.05544	1.57197e-208	5.0751e-204
region 5	Arhgap27os2	0.592232	3.95729e-205	1.27761e-200
region 5	Lepr	0.522974	1.73903e-204	5.61446e-200
region 5	Rplp1	0.970711	7.38501e-203	2.38425e-198
region 5	Rps16	1.18688	4.66366e-202	1.50566e-197
region 5	Scin	1.34354	2.23648e-201	7.22049e-197
region 5	Rhpn2	0.639466	4.8757e-201	1.57412e-196
region 5	Rpl19	1.0631	1.21923e-197	3.93629e-193
region 5	Anxa2	1.51073	1.41832e-197	4.57905e-193
region 5	Mal	1.56471	1.26162e-196	4.07314e-192
region 5	Serinc3	1.46614	1.40655e-196	4.54104e-192
region 5	Ephx1	1.285	1.45638e-196	4.70192e-192
region 5	Plet1	1.82667	1.89755e-196	6.12625e-192
region 5	Tmsb4x	1.92888	3.64912e-195	1.17812e-190
region 5	Bst1	1.03668	1.00278e-194	3.23749e-190
region 5	H3f3a	1.22887	1.5302e-194	4.94026e-190
region 5	Gsn	1.65727	2.13612e-194	6.89647e-190
region 5	Tinagl1	1.61465	6.24188e-194	2.01519e-189
region 5	Rps14	1.17162	3.99539e-193	1.28991e-188
region 5	Rassf6	0.706885	5.18114e-193	1.67273e-188
region 5	Rnf183	1.08638	1.10636e-192	3.57187e-188
region 5	Fau	0.982013	3.30052e-192	1.06557e-187
region 5	Plp2	0.834569	3.42389e-192	1.1054e-187
region 5	Rpl37a	0.919803	2.03677e-191	6.5757e-187
region 5	Ctnnal1	0.807285	6.10619e-191	1.97138e-186
region 5	Itm2b	0.96535	2.61626e-190	8.44659e-186
region 5	Rps3	1.11484	5.84871e-190	1.88825e-185
region 5	Epha2	0.43985	9.68383e-190	3.12642e-185
region 5	Ociad2	0.888714	1.82116e-189	5.8796e-185
region 5	Tacstd2	1.34886	3.57599e-189	1.15451e-184
region 5	Ost4	1.48654	4.24883e-189	1.37173e-184
region 5	Rpl18	1.11714	1.00841e-188	3.25565e-184
region 5	Rgl3	1.09523	1.27549e-188	4.11791e-184
region 5	Rps23	1.12531	1.7875e-188	5.77093e-184
region 5	Hnrnph3	1.08372	4.14459e-188	1.33808e-183
region 5	Ptpn14	0.776639	6.86484e-188	2.21631e-183
region 5	Rps27	1.10609	7.6404e-186	2.4667e-181
region 5	Cpne2	0.442136	1.04745e-185	3.3817e-181
region 5	Rpl9	1.28158	3.37366e-185	1.08918e-180
region 5	Rpl34	0.970604	1.25266e-184	4.0442e-180
region 5	Edn3	0.556967	8.4244e-184	2.71982e-179
region 5	Pdgfa	0.969553	1.12282e-183	3.62502e-179
region 5	Endod1	1.07682	1.68816e-183	5.45024e-179
region 5	Srgap3	0.4877	8.82651e-183	2.84964e-178
region 5	Gstm2	1.50594	2.03721e-182	6.57714e-178
region 5	Bsnd	1.48673	8.15691e-182	2.63346e-177
region 5	Evpl	0.605513	8.54021e-182	2.75721e-177
region 5	Rps21	0.98511	1.08871e-181	3.51491e-177
region 5	Angptl4	0.627353	6.19389e-181	1.9997e-176
region 5	Rpl18a	0.941119	8.19522e-180	2.64583e-175
region 5	Cdh16	1.07118	1.45348e-179	4.69255e-175
region 5	Rpl37	0.854679	2.45779e-179	7.93496e-175
region 5	Rpl30	0.978836	4.44174e-179	1.43402e-174
region 5	L1cam	0.811404	5.26468e-179	1.6997e-174
region 5	1110008P14Rik	1.39584	7.6436e-179	2.46774e-174
region 5	Rps20	0.96847	2.07939e-178	6.7133e-174
region 5	Spint2	1.03355	2.10472e-178	6.7951e-174
region 5	Rps27a	0.895762	8.73418e-178	2.81983e-173
region 5	Rps15	0.716406	2.74097e-177	8.84922e-173
region 5	Col4a5	0.676685	4.86984e-177	1.57223e-172
region 5	Rps8	0.917154	8.37161e-177	2.70277e-172
region 5	Gprc5b	0.578199	2.71394e-176	8.76196e-172
region 5	Rpl8	0.785299	4.33654e-176	1.40005e-171
region 5	Slc31a2	0.742204	5.36245e-176	1.73127e-171
region 5	Emcn	1.52737	6.82873e-176	2.20466e-171
region 5	Rps5	1.13792	4.26353e-175	1.37648e-170
region 5	Ampd3	0.720844	8.03407e-175	2.5938e-170
region 5	Mpzl1	0.803037	9.49068e-175	3.06407e-170
region 5	Rpl11	0.846276	4.91374e-174	1.5864e-169
region 5	Ifit2	0.435642	7.10988e-174	2.29543e-169
region 5	Rps24	1.04778	1.65113e-172	5.33069e-168
region 5	Dbndd2	1.04706	1.96932e-172	6.35795e-168
region 5	Rps10	0.887429	7.84014e-172	2.53119e-167
region 5	Gm16136	0.558232	9.04111e-172	2.91892e-167
region 5	Gipc1	0.948496	1.28882e-171	4.16095e-167
region 5	Ifitm2	1.28636	1.39395e-171	4.50038e-167
region 5	Epb41l4a	0.444751	1.2591e-170	4.06499e-166
region 5	Elf3	0.79068	3.28955e-170	1.06203e-165
region 5	Epn3	0.907922	4.49428e-170	1.45098e-165
region 5	Ypel3	1.25918	7.72879e-170	2.49524e-165
region 5	Rps9	0.889154	1.30766e-169	4.22179e-165
region 5	Ly6e	1.52717	6.59584e-169	2.12947e-164
region 5	Bspry	0.888766	1.15153e-168	3.71772e-164
region 5	Tnn	0.482318	1.22213e-168	3.94564e-164
region 5	Cd24a	1.28979	2.916e-168	9.4143e-164
region 5	Napepld	0.452304	8.96969e-168	2.89586e-163
region 5	Dsp	0.81295	2.02776e-167	6.54663e-163
region 5	Serping1	1.43573	2.08853e-167	6.74283e-163
region 5	Trip10	0.678222	5.4816e-167	1.76973e-162
region 5	Pdgfra	0.903283	8.98274e-167	2.90008e-162
region 5	Tmem45b	0.904122	5.5753e-166	1.79998e-161
region 5	Cd9	1.32803	7.48146e-166	2.41539e-161
region 5	Cdkn1a	0.511429	1.99169e-165	6.43017e-161
region 5	Arrdc2	0.407803	2.77028e-165	8.94384e-161
region 5	Myl12a	1.03903	3.38076e-165	1.09148e-160
region 5	Mprip	1.12747	1.25602e-163	4.05505e-159
region 5	Itga3	0.841148	2.08928e-163	6.74524e-159
region 5	Ugt8a	0.568354	6.14669e-163	1.98446e-158
region 5	Rps7	1.05114	1.66044e-162	5.36074e-158
region 5	Eif1	1.02255	3.45866e-162	1.11663e-157
region 5	Rpl15	1.024	3.60281e-162	1.16317e-157
region 5	Ifitm1	1.19872	6.27884e-162	2.02712e-157
region 5	S1pr3	0.700335	1.90091e-161	6.13709e-157
region 5	Rpl12	0.885541	3.54834e-161	1.14558e-156
region 5	Rpl21	0.926545	2.33591e-160	7.54148e-156
region 5	Wnt5a	0.638819	7.82845e-160	2.52742e-155
region 5	Tsc22d3	1.0941	1.17236e-159	3.78495e-155
region 5	Rpl27a	0.790027	1.62166e-158	5.23552e-154
region 5	Elob	0.903308	3.42036e-157	1.10426e-152
region 5	Hist3h2a	0.87126	6.53649e-157	2.1103e-152
region 5	Clcnka	1.3696	1.02126e-156	3.29714e-152
region 5	Ltbp1	0.832701	1.44018e-156	4.64961e-152
region 5	Rps3a1	0.817862	1.94827e-156	6.29e-152
region 5	Capn5	0.443514	7.00584e-156	2.26183e-151
region 5	Ppia	0.929504	1.378e-155	4.44888e-151
region 5	Btg1	1.09064	1.95024e-155	6.29634e-151
region 5	Rpl13a	0.665155	1.70996e-154	5.5206e-150
region 5	Rpl14	0.790104	3.13357e-154	1.01167e-149
region 5	Lcn2	1.81969	3.20362e-154	1.03429e-149
region 5	Aldoc	0.859532	5.09082e-154	1.64357e-149
region 5	Gal3st1	1.04278	1.42679e-153	4.6064e-149
region 5	Dancr	0.523589	1.79262e-153	5.78746e-149
region 5	Rps15a	0.767537	2.41287e-153	7.78994e-149
region 5	Cldn8	1.09415	8.22954e-153	2.65691e-148
region 5	Serf2	0.779667	2.35609e-152	7.60662e-148
region 5	Aif1l	1.14163	2.97703e-152	9.61133e-148
region 5	Rflnb	0.762307	9.60513e-152	3.10102e-147
region 5	Slc7a1	0.473796	1.87885e-151	6.06587e-147
region 5	Rpl28	0.611454	1.62346e-150	5.24136e-146
region 5	Cdkn2b	0.536014	1.02918e-149	3.3227e-145
region 5	Fgfr2	0.557216	1.08322e-149	3.49719e-145
region 5	Rps11	0.785016	2.45293e-149	7.9193e-145
region 5	Rpl39	0.795836	1.43672e-148	4.63845e-144
region 5	Itm2c	1.26114	1.71234e-148	5.52828e-144
region 5	Tspan13	0.575744	3.35065e-148	1.08176e-143
region 5	Rasgef1b	0.672048	6.34818e-148	2.04951e-143
region 5	Piezo1	0.889932	9.30082e-148	3.00277e-143
region 5	Rpl7	0.769126	1.02487e-147	3.30878e-143
region 5	Serinc2	0.909326	1.70487e-147	5.50417e-143
region 5	Pax8	0.814052	2.82985e-147	9.13617e-143
region 5	H1f0	1.1139	3.15607e-147	1.01894e-142
region 5	Rps26	0.901264	3.33781e-147	1.07761e-142
region 5	Pfkfb3	0.531915	5.25283e-147	1.69588e-142
region 5	Snrpg	1.04013	6.79047e-147	2.1923e-142
region 5	Sgk1	1.50039	1.00492e-145	3.24437e-141
region 5	Rpl32	0.717607	5.16069e-145	1.66613e-140
region 5	Ehf	0.672008	7.97441e-145	2.57454e-140
region 5	Rplp0	0.910373	8.10319e-145	2.61611e-140
region 5	Rplp2	0.785719	9.94153e-145	3.20962e-140
region 5	Agrn	1.00912	3.87967e-144	1.25255e-139
region 5	Crip2	1.09211	5.47462e-144	1.76748e-139
region 5	Rpl17	0.757828	5.99031e-144	1.93397e-139
region 5	Vopp1	0.415199	7.93031e-144	2.5603e-139
region 5	AI661453	0.541786	9.11333e-144	2.94224e-139
region 5	Rps19	0.703408	1.17408e-143	3.79052e-139
region 5	Dpm3	0.95339	1.55369e-143	5.01608e-139
region 5	Sptbn2	0.863555	3.91542e-143	1.26409e-138
region 5	Amotl2	0.883343	6.75574e-143	2.18109e-138
region 5	Rasgrp2	0.643071	7.09454e-143	2.29047e-138
region 5	Myh10	0.807173	8.54852e-143	2.75989e-138
region 5	Dag1	1.01222	2.09318e-142	6.75783e-138
region 5	Thbs1	0.960662	2.72423e-142	8.79518e-138
region 5	Slc6a12	0.620435	9.00572e-142	2.9075e-137
region 5	Gadd45b	0.415586	1.28909e-141	4.16184e-137
region 5	Abcc5	0.555326	1.88354e-141	6.08102e-137
region 5	Igfbp7	0.813056	1.88884e-141	6.09811e-137
region 5	Oaz1	0.79324	8.16567e-141	2.63629e-136
region 5	Rpl23a	0.739854	4.04569e-140	1.30615e-135
region 5	Fam129b	0.553473	2.33989e-139	7.55433e-135
region 5	2210408F21Rik	1.0708	6.26192e-139	2.02166e-134
region 5	Gng5	0.995816	1.07667e-138	3.47602e-134
region 5	Tmem184b	0.577609	2.92039e-138	9.42846e-134
region 5	Epcam	1.13633	9.14204e-138	2.95151e-133
region 5	Pwwp2b	0.449594	2.25076e-137	7.26657e-133
region 5	Krt7	1.06731	5.16144e-137	1.66637e-132
region 5	Fam167b	0.680596	4.69913e-136	1.51711e-131
region 5	Cldn15	0.762686	6.2382e-136	2.014e-131
region 5	Mras	0.577884	6.99574e-136	2.25857e-131
region 5	Krt80	0.495384	1.72567e-135	5.57131e-131
region 5	Rpl10	0.928779	5.21072e-135	1.68228e-130
region 5	Rpl35	0.849029	1.05557e-134	3.40791e-130
region 5	Hsd11b1	1.06123	1.76236e-134	5.68979e-130
region 5	Tspan1	0.902	6.75489e-134	2.18081e-129
region 5	Hoxb7	0.727792	6.82668e-134	2.20399e-129
region 5	Tubb2b	0.604479	1.09637e-133	3.53964e-129
region 5	Dynll1	0.961592	1.33493e-133	4.30981e-129
region 5	Igfbp5	1.28571	1.9722e-133	6.36724e-129
region 5	Cd82	0.985099	2.35106e-133	7.59039e-129
region 5	Mal2	0.720024	8.89618e-133	2.87213e-128
region 5	4930523C07Rik	0.571029	2.36005e-132	7.61942e-128
region 5	Psenen	0.951701	5.61964e-132	1.8143e-127
region 5	Mien1	0.921249	3.01532e-131	9.73495e-127
region 5	Uqcc2	0.876902	3.93691e-131	1.27103e-126
region 5	Trp53i11	0.49245	9.39236e-131	3.03232e-126
region 5	Tmbim1	0.703313	2.606e-130	8.41348e-126
region 5	Cpm	0.591796	3.74921e-130	1.21043e-125
region 5	Cdc42ep4	0.477273	1.65784e-129	5.35233e-125
region 5	Rab25	0.704792	3.68384e-129	1.18933e-124
region 5	Rpl26	0.831229	3.70991e-129	1.19775e-124
region 5	Rarres2	0.964193	1.1601e-128	3.74539e-124
region 5	Spink8	1.33588	1.39775e-128	4.51265e-124
region 5	Plvap	1.11134	2.31623e-128	7.47794e-124
region 5	Cst3	0.871113	3.05025e-128	9.84774e-124
region 5	Cd59a	0.907712	4.36248e-127	1.40843e-122
region 5	Snhg20	0.780917	9.50637e-127	3.06913e-122
region 5	Rabac1	0.842584	1.20994e-126	3.9063e-122
region 5	Tjp3	0.431901	1.58841e-126	5.12818e-122
region 5	Ddit4	0.525836	1.82375e-126	5.88796e-122
region 5	Cdk18	0.701399	4.83197e-126	1.56e-121
region 5	Gnb2	0.751827	1.36501e-125	4.40693e-121
region 5	Siva1	0.762788	1.43184e-125	4.62269e-121
region 5	Hoxb9	0.583135	2.27253e-125	7.33685e-121
region 5	Rpl7a	0.691839	2.83757e-125	9.16109e-121
region 5	Plat	0.705005	4.92602e-125	1.59037e-120
region 5	Ecm1	1.74278	5.1324e-125	1.657e-120
region 5	2410006H16Rik	0.830058	9.32828e-125	3.01164e-120
region 5	Sncg	0.56991	1.36429e-124	4.40462e-120
region 5	Kank3	0.488933	1.41565e-124	4.57044e-120
region 5	Mrps6	1.15769	1.4513e-124	4.68551e-120
region 5	App	0.735681	2.34369e-124	7.56662e-120
region 5	Capn1	0.63283	3.06526e-124	9.89619e-120
region 5	Cab39l	0.755444	3.28771e-124	1.06144e-119
region 5	Acer2	0.448071	4.06933e-124	1.31378e-119
region 5	S100a16	0.894681	4.37942e-124	1.4139e-119
region 5	Rpl23	0.636016	5.90486e-124	1.90638e-119
region 5	Ranbp3l	0.843516	6.77192e-124	2.18632e-119
region 5	Gas5	0.849933	7.14786e-124	2.30769e-119
region 5	Hoxb6	0.795251	5.80425e-123	1.8739e-118
region 5	Smagp	0.872093	6.58284e-123	2.12527e-118
region 5	1810037I17Rik	0.913086	9.87591e-123	3.18844e-118
region 5	Rpl35a	0.702927	3.24715e-122	1.04834e-117
region 5	Smdt1	0.769484	1.12861e-121	3.64373e-117
region 5	Abcg1	0.408297	1.37459e-121	4.43785e-117
region 5	Pfdn5	0.635544	1.6862e-121	5.4439e-117
region 5	Arhgdib	0.716567	2.71865e-121	8.77715e-117
region 5	Slc14a1	0.517905	3.27731e-121	1.05808e-116
region 5	Rps4x	0.688021	4.11565e-120	1.32874e-115
region 5	Atp6v0e	0.887816	4.12216e-120	1.33084e-115
region 5	Tspo	0.818049	4.3489e-120	1.40404e-115
region 5	Fmnl3	0.607912	1.69652e-119	5.4772e-115
region 5	Ubb	0.637488	3.89907e-119	1.25882e-114
region 5	Tns3	0.781603	3.52257e-118	1.13726e-113
region 5	Marveld1	0.571169	7.94002e-118	2.56344e-113
region 5	Cldn10	1.06251	1.02771e-117	3.31795e-113
region 5	Cd151	0.78914	1.62344e-117	5.24129e-113
region 5	Rpl41	0.587064	1.92956e-117	6.2296e-113
region 5	Ptma	0.576851	6.66232e-117	2.15093e-112
region 5	Pafah1b3	0.625213	1.47374e-116	4.75796e-112
region 5	Tes	0.502168	7.80615e-116	2.52022e-111
region 5	Pacsin3	0.564069	8.80273e-116	2.84196e-111
region 5	Paxx	0.584266	1.99338e-115	6.43563e-111
region 5	Lmo2	0.524295	3.06271e-115	9.88797e-111
region 5	Fis1	0.77928	3.40714e-115	1.1e-110
region 5	D8Ertd738e	0.725241	3.67682e-115	1.18706e-110
region 5	Tmsb10	0.868773	5.04045e-115	1.62731e-110
region 5	Ifit3b	0.457415	8.5e-115	2.74423e-110
region 5	Csrp1	0.811224	1.00519e-114	3.24525e-110
region 5	Ripor3	0.442687	1.43664e-114	4.6382e-110
region 5	Ppp1r11	0.851061	1.62559e-114	5.24823e-110
region 5	Mrpl33	0.800152	4.37221e-114	1.41157e-109
region 5	Trim47	0.585249	5.59216e-114	1.80543e-109
region 5	Rpl36	0.548739	5.94521e-114	1.91941e-109
region 5	Rpl22	0.68998	6.1977e-114	2.00093e-109
region 5	S100a4	0.612098	1.02607e-113	3.31267e-109
region 5	Cfh	1.02988	2.54467e-113	8.21547e-109
region 5	Hnrnpr	0.707232	5.60888e-113	1.81083e-108
region 5	Ctnna1	0.808304	9.86566e-113	3.18513e-108
region 5	Kifc3	0.878274	2.16923e-112	7.00336e-108
region 5	Tpd52l1	0.648783	3.33653e-112	1.0772e-107
region 5	Snhg3	0.704728	4.08109e-112	1.31758e-107
region 5	Tgfbr3	0.677735	6.90762e-112	2.23012e-107
region 5	Col18a1	0.906447	9.28667e-112	2.9982e-107
region 5	Plpp3	0.800516	9.71364e-112	3.13605e-107
region 5	Ucp2	0.920403	2.18126e-111	7.0422e-107
region 5	AA986860	0.530192	2.92347e-111	9.43842e-107
region 5	Nedd8	0.761681	3.33307e-111	1.07608e-106
region 5	Fam89b	0.617176	1.05024e-110	3.3907e-106
region 5	Ptgs1	0.630293	1.38307e-110	4.46524e-106
region 5	Atp6v1f	0.766433	1.93143e-110	6.23564e-106
region 5	Srp14	0.805196	3.20114e-110	1.03349e-105
region 5	Drap1	0.800844	3.68544e-110	1.18984e-105
region 5	Edf1	0.70048	4.44813e-110	1.43608e-105
region 5	Arpc1a	0.883406	1.75298e-109	5.6595e-105
region 5	Lsm6	0.823957	4.5788e-109	1.47827e-104
region 5	Pear1	0.55307	4.88942e-109	1.57855e-104
region 5	Capn2	0.749558	8.28929e-109	2.6762e-104
region 5	Wfs1	0.657914	8.68596e-109	2.80426e-104
region 5	Aqp4	1.13011	1.50738e-108	4.86658e-104
region 5	Rbpms	0.738205	1.12375e-107	3.62803e-103
region 5	Rps25	0.570576	1.21466e-107	3.92154e-103
region 5	Hoxb2	0.546011	1.43902e-107	4.64589e-103
region 5	Eno1	0.784248	4.7922e-107	1.54716e-102
region 5	Sumo2	0.769699	6.40578e-107	2.06811e-102
region 5	Dusp1	0.547031	7.96679e-107	2.57208e-102
region 5	Gpx8	0.49846	8.38792e-107	2.70804e-102
region 5	Tubb2a	0.72246	9.44075e-107	3.04795e-102
region 5	Nfat5	0.658375	1.35418e-106	4.37196e-102
region 5	Isyna1	0.757111	2.73469e-106	8.82896e-102
region 5	Myl12b	0.677484	3.05304e-106	9.85675e-102
region 5	Mta3	0.449093	3.77812e-106	1.21977e-101
region 5	Ndufa7	0.69965	1.4793e-105	4.77593e-101
region 5	Npr1	0.491294	4.5126e-105	1.45689e-100
region 5	Ptpru	0.437966	4.87077e-105	1.57253e-100
region 5	Paqr5	0.825687	8.9624e-105	2.89351e-100
region 5	Ubl5	0.694646	1.1792e-104	3.80704e-100
region 5	Zfp931	0.416989	1.57933e-104	5.09885e-100
region 5	Cystm1	0.839792	5.77397e-104	1.86413e-99
region 5	Lama5	0.64341	1.76749e-103	5.70635e-99
region 5	Rpl36a	0.623379	3.55009e-103	1.14615e-98
region 5	Naa38	0.735414	7.06186e-103	2.27992e-98
region 5	Rps13	0.602148	2.35054e-102	7.58872e-98
region 5	Xbp1	0.771101	2.92824e-102	9.45383e-98
region 5	Mrfap1	0.723972	7.98129e-102	2.57676e-97
region 5	Sept4	0.677101	1.00965e-101	3.25965e-97
region 5	Adcy6	0.616396	1.13635e-101	3.6687e-97
region 5	Ptges	0.52939	1.23003e-101	3.97115e-97
region 5	AI413582	0.605267	1.57382e-101	5.08109e-97
region 5	Sumo3	0.709149	2.53078e-101	8.17062e-97
region 5	Sh2d4a	0.564307	2.43683e-100	7.8673e-96
region 5	4932438A13Rik	0.612107	3.53775e-100	1.14216e-95
region 5	Cldn7	0.689364	3.70914e-100	1.1975e-95
region 5	Ddit3	0.481795	7.44885e-100	2.40486e-95
region 5	Hdac7	0.499074	1.37178e-99	4.42878e-95
region 5	Sort1	0.660222	2.0779e-99	6.7085e-95
region 5	Lrp1	0.693193	2.69906e-99	8.71393e-95
region 5	Selenow	0.729993	2.91586e-99	9.41385e-95
region 5	H3f3b	0.650057	5.63877e-99	1.82048e-94
region 5	Tmem204	0.670185	5.85519e-99	1.89035e-94
region 5	Bgn	0.951613	8.38206e-99	2.70615e-94
region 5	Pea15a	0.717076	8.66035e-99	2.79599e-94
region 5	Tuba1b	0.720504	1.03676e-98	3.34719e-94
region 5	Mknk2	0.661845	1.24143e-98	4.00795e-94
region 5	Esyt1	0.415041	5.90083e-98	1.90508e-93
region 5	Timp2	0.713271	7.04379e-98	2.27409e-93
region 5	Ubald1	0.576024	9.63785e-98	3.11158e-93
region 5	G0s2	0.494567	8.19055e-97	2.64432e-92
region 5	Zmynd8	0.541921	2.6746e-96	8.63494e-92
region 5	Rps18	0.683578	3.34885e-96	1.08118e-91
region 5	Calm1	0.651299	4.27448e-96	1.38002e-91
region 5	Sf3b5	0.722185	1.32057e-95	4.26346e-91
region 5	Tmem258	0.718706	1.71971e-95	5.5521e-91
region 5	Eva1b	0.701642	1.79412e-95	5.7923e-91
region 5	Esam	0.780777	2.58554e-95	8.34741e-91
region 5	Rps28	0.590278	2.69091e-95	8.68761e-91
region 5	Ly6c1	0.902504	9.44878e-95	3.05054e-90
region 5	Fbln1	0.532934	1.24295e-94	4.01286e-90
region 5	Ehd4	0.579191	1.29078e-94	4.16729e-90
region 5	Rnpep	0.618847	1.29676e-94	4.18659e-90
region 5	Sh3bgrl3	0.722583	1.51593e-94	4.89419e-90
region 5	Cldn3	0.587027	1.53361e-94	4.95127e-90
region 5	Phldb1	0.447022	2.1797e-94	7.03716e-90
region 5	Npdc1	0.678204	2.25646e-94	7.28499e-90
region 5	Gngt2	0.5775	5.24365e-94	1.69291e-89
region 5	Rpl31	0.526325	7.58856e-94	2.44997e-89
region 5	Tspan15	0.441044	1.42272e-93	4.59326e-89
region 5	Aldoa	0.593703	1.60639e-93	5.18623e-89
region 5	Lyz2	1.08311	1.61059e-93	5.19979e-89
region 5	Tma7	0.689859	2.04454e-93	6.6008e-89
region 5	Fam110a	0.44364	2.11081e-93	6.81474e-89
region 5	Tgfbr2	0.608841	3.05821e-93	9.87342e-89
region 5	Rpl22l1	0.75005	4.16576e-93	1.34492e-88
region 5	Ypel5	0.650688	8.36257e-93	2.69986e-88
region 5	Trmt112	0.720624	9.56859e-93	3.08922e-88
region 5	Rpl6	0.542482	1.83166e-92	5.91353e-88
region 5	Ryk	0.636203	1.85529e-92	5.98979e-88
region 5	Cavin1	0.634027	1.93226e-92	6.23832e-88
region 5	Myl6	0.434826	2.07068e-92	6.68519e-88
region 5	Bcat1	0.525202	2.91142e-92	9.39952e-88
region 5	Sec61g	0.658725	5.75456e-92	1.85786e-87
region 5	Thra	0.631308	7.92707e-92	2.55925e-87
region 5	Ciao2b	0.613033	8.59451e-92	2.77474e-87
region 5	Pfn1	0.57709	9.83297e-92	3.17457e-87
region 5	Hspg2	0.588028	1.12946e-91	3.64648e-87
region 5	Angpt2	0.43463	1.3197e-91	4.26065e-87
region 5	Adgrg1	0.77979	1.61347e-91	5.20908e-87
region 5	Dlg1	0.579865	3.80538e-91	1.22857e-86
region 5	Txnip	0.757526	4.31872e-91	1.3943e-86
region 5	Ten1	0.459909	3.7715e-90	1.21763e-85
region 5	Rapgef5	0.414694	5.05268e-90	1.63126e-85
region 5	Tprgl	0.688367	8.50171e-90	2.74478e-85
region 5	Hif1a	0.702282	1.60787e-89	5.19101e-85
region 5	Med10	0.546744	3.60207e-89	1.16293e-84
region 5	Nop10	0.692544	1.40875e-88	4.54815e-84
region 5	Rpsa	0.506973	1.6933e-88	5.46682e-84
region 5	Rbx1	0.691671	1.80344e-88	5.82242e-84
region 5	Eef1b2	0.628897	1.86602e-88	6.02446e-84
region 5	Fxyd2	0.543519	2.23018e-88	7.20014e-84
region 5	Abcc4	0.57903	4.82462e-88	1.55763e-83
region 5	Cobll1	0.688203	6.25516e-88	2.01948e-83
region 5	Adh1	0.817447	7.82706e-88	2.52697e-83
region 5	Tns2	0.585912	8.69054e-88	2.80574e-83
region 5	2200002D01Rik	0.687874	9.13979e-88	2.95078e-83
region 5	Spns2	0.506153	1.3842e-87	4.46887e-83
region 5	Atp5g2	0.630364	3.26748e-87	1.05491e-82
region 5	Mea1	0.678857	4.12188e-87	1.33075e-82
region 5	Hsbp1	0.667005	4.87691e-87	1.57451e-82
region 5	H2afv	0.684297	8.03484e-87	2.59405e-82
region 5	Neurl1b	0.455023	3.76827e-86	1.21659e-81
region 5	Iscu	0.692156	7.59791e-86	2.45298e-81
region 5	Akap12	0.44149	1.21495e-85	3.92247e-81
region 5	Lamtor2	0.64678	2.7778e-85	8.96814e-81
region 5	Romo1	0.561329	2.87553e-85	9.28365e-81
region 5	Ptpn13	0.515861	3.68154e-85	1.18859e-80
region 5	Rack1	0.490162	4.49273e-85	1.45048e-80
region 5	Scd2	0.708949	6.30668e-85	2.03611e-80
region 5	Ntan1	0.495977	8.6028e-85	2.77741e-80
region 5	Hsph1	0.78529	1.16046e-84	3.74654e-80
region 5	Plxnb2	0.631332	1.31161e-84	4.23454e-80
region 5	Tsc22d4	0.624448	1.40989e-84	4.55182e-80
region 5	Sema3f	0.444265	1.45827e-84	4.70801e-80
region 5	Golga7	0.585693	1.52318e-84	4.91758e-80
region 5	Arf5	0.654448	1.74133e-84	5.62189e-80
region 5	Slc44a1	0.645685	2.87237e-84	9.27344e-80
region 5	Npy	0.609954	2.89771e-84	9.35527e-80
region 5	Sem1	0.577345	2.9534e-84	9.53505e-80
region 5	Cuedc1	0.537087	9.39548e-84	3.03333e-79
region 5	Tnfrsf1a	0.628895	1.91452e-83	6.18103e-79
region 5	Coa3	0.641414	2.9616e-83	9.56154e-79
region 5	Brd2	0.610872	5.60524e-83	1.80965e-78
region 5	Tuba1a	0.594721	3.73756e-82	1.20667e-77
region 5	Htra1	0.79356	4.68689e-82	1.51316e-77
region 5	Rab11fip1	0.420362	7.33132e-82	2.36692e-77
region 5	Eif4ebp1	0.535129	8.65125e-82	2.79305e-77
region 5	Hipk1	0.648368	1.83344e-81	5.91925e-77
region 5	Pfkl	0.668645	2.37531e-81	7.66868e-77
region 5	Mthfd2l	0.486139	8.66787e-81	2.79842e-76
region 5	Ppp1r1a	0.999837	1.6847e-80	5.43904e-76
region 5	Polr2i	0.642159	2.30767e-80	7.45031e-76
region 5	Kctd10	0.470343	3.73317e-80	1.20525e-75
[truncated: 597 more rows]
